# Supplementary material for: Comprehensive Evaluation of Nutritional Quality Diversity in Cottonseeds from 259 Upland Cotton Germplasms
Source: Foods. 2025 Aug 20;14(16):2895. doi: 10.3390/foods14162895 (PMC12385719; doi:10.3390/foods14162895)
Supplement: Supplementary file 1 [file foods-14-02895-s001.zip › Table S2.xlsx]

## Sheet: Table S2
Table S2: Descriptive analysis of nutritional quality traits of 259 upland cotton accessions
Traits	Minimum	Maximum	Mean	Standard deviation	Skewness	Kurtosis	Coefficient of variation (%)
Asp	2.78	4.48	3.6	0.38	-0.4	-0.79	10.54
Thr	0.97	1.48	1.22	0.1	-0.38	-0.67	8.61
Ser	1.14	1.87	1.51	0.13	-0.36	-0.2	8.8
Glu	6.32	9.68	8.19	0.78	-0.45	-0.75	9.48
Gly	1.28	1.83	1.6	0.14	-0.46	-0.85	8.51
Ala	1.16	1.71	1.48	0.12	-0.41	-0.76	7.98
Val	1.38	2.18	1.72	0.15	-0.34	-0.73	8.99
Met	0.36	0.66	0.48	0.05	0.41	0.19	9.87
Ile	0.95	1.36	1.17	0.1	-0.36	-0.82	8.42
Leu	1.75	2.53	2.19	0.19	-0.38	-0.77	8.45
Tyr	0.76	1.4	1.08	0.12	-0.29	-0.39	10.95
Phe	1.82	2.98	2.38	0.26	-0.44	-0.75	10.72
Lys	1.48	2.12	1.82	0.14	-0.3	-0.75	7.79
His	0.93	1.5	1.19	0.12	-0.1	-0.51	10.21
Arg	3.54	6.6	5.02	0.66	-0.4	-0.75	13.05
Pro	1.04	2.59	1.35	0.18	1.56	8.73	13.07
PRO	35.32	53.48	44	3.64	-0.39	-0.43	8.28
C14:0	0.43	0.94	0.7	0.1	-0.07	-0.45	13.74
C16:0	18.6	26.6	22.88	1.5	-0.44	-0.12	6.56
C16:1	0.47	0.85	0.6	0.06	0.96	2.15	9.25
C18:0	2.26	3.58	2.87	0.23	0.33	0.1	7.85
C18:1	12.4	21.7	16.41	1.45	0.35	0.75	8.81
C18:2	49.2	61.1	55.92	1.91	-0.43	0.57	3.42
C18:3	0.1	0.51	0.2	0.05	2.09	8.73	26.37
C20:0	0.21	0.38	0.28	0.03	0.32	0.76	9.45
OIL	25.35	41.16	32.46	3.54	0.49	-0.54	10.91
