# Supplementary material for: Comprehensive Evaluation of Nutritional Quality Diversity in Cottonseeds from 259 Upland Cotton Germplasms
Source: Foods. 2025 Aug 20;14(16):2895. doi: 10.3390/foods14162895 (PMC12385719; doi:10.3390/foods14162895)
Supplement: Supplementary file 1 [file foods-14-02895-s001.zip › Table S3.xlsx]

## Sheet: Table S3
Table S3: significance differential analysis of 26 cottonseed nutritional quality traits from different geographical sources
Traits	FOR	LAN	NER	NIR	YER	YZR
Asp	3.25c	3.42bc	3.46bc	3.82a	3.66ab	3.50bc
Thr	1.13c	1.17bc	1.19bc	1.27a	1.24ab	1.19bc
Ser	1.42c	1.47a	1.44c	1.56a	1.53ab	1.48bc
Glu	7.48c	7.98bc	7.76c	8.59a	8.35ab	8.00bc
Gly	1.48c	1.54bc	1.53c	1.68a	1.62b	1.56bc
Ala	1.38c	1.44bc	1.43c	1.55a	1.50ab	1.45bc
Val	1.59c	1.67bc	1.64c	1.82a	1.75ab	1.67c
Met	0.45c	0.46abc	0.48abc	0.50a	0.48ab	0.47bc
Ile	1.08c	1.14bc	1.11c	1.23a	1.18b	1.14bc
Leu	2.04c	2.15abc	2.11c	2.28a	2.22ab	2.16bc
Tyr	1.00c	1.06abc	1.06abc	1.14a	1.09ab	1.06bc
Phe	2.15c	2.26bc	2.29c	2.50a	2.45ab	2.30c
Lys	1.69c	1.77bc	1.75c	1.91a	1.83b	1.78bc
His	1.09c	1.14abc	1.14bc	1.23a	1.21ab	1.17abc
Arg	4.44c	4.69bc	4.79bc	5.34a	5.16ab	4.87bc
Pro	1.23b	1.26ab	1.34ab	1.39a	1.37a	1.33ab
PRO	40.85c	43.00abc	42.96bc	45.65a	44.58ab	43.13bc
C14:0	0.71a	0.69a	0.70a	0.69a	0.70a	0.69a
C16:0	23.29a	23.72a	22.67ab	22.23b	23.11a	22.88ab
C16:1	0.61ab	0.66a	0.58b	0.61b	0.58b	0.61ab
C18:0	2.86a	2.89a	2.90a	2.91a	2.86a	2.78a
C18:1	16.74abc	15.85bc	17.50a	16.57b	15.88c	16.66ab
C18:2	55.03ab	55.47ab	55.06b	56.34a	56.25a	55.77ab
C18:3	0.18a	0.17a	0.20a	0.20a	0.21a	0.20a
C20:0	0.29a	0.30a	0.29a	0.29a	0.28a	0.28a
OIL	35.58a	34.11ab	33.12ab	30.75c	31.85bc	33.53ab
Note:Different letters in each row indicate significant differences (p＜0.05).
