# Supplementary material for: Comprehensive Evaluation of Nutritional Quality Diversity in Cottonseeds from 259 Upland Cotton Germplasms
Source: Foods. 2025 Aug 20;14(16):2895. doi: 10.3390/foods14162895 (PMC12385719; doi:10.3390/foods14162895)
Supplement: Supplementary file 1 [file foods-14-02895-s001.zip › Table S4.xlsx]

## Sheet: Table S4
Table S4: Significance differential analysis of 26 cottonseed nutritional quality traits from different breeding periods
Traits	FOR	1953-2000	2001-2010	2011-2020
Asp	3.26b	3.34b	3.77a	3.83a
Thr	1.14b	1.14b	1.25a	1.29a
Ser	1.41b	1.42b	1.57a	1.55a
Glu	7.47b	7.67b	8.54a	8.58a
Gly	1.48b	1.50b	1.66a	1.68a
Ala	1.38b	1.40b	1.53a	1.54a
Val	1.59b	1.62b	1.80a	1.80a
Met	0.45b	0.46b	0.50a	0.50a
Ile	1.09b	1.10b	1.22a	1.21a
Leu	2.04b	2.07b	2.28a	2.28a
Tyr	0.99b	1.02b	1.14a	1.11a
Phe	2.16b	2.19b	2.48a	2.55a
Lys	1.69b	1.73b	1.89a	1.88a
His	1.09b	1.10b	1.24a	1.26a
Arg	4.45b	4.56b	5.28a	5.44a
Pro	1.24b	1.24b	1.40a	1.45a
PRO	40.80b	42.05b	45.60a	45.16a
C14:0	0.72a	0.68a	0.70a	0.71a
C16:0	23.48a	23.07a	22.86ab	22.38b
C16:1	0.61a	0.61a	0.60b	0.58b
C18:0	2.84ab	2.92a	2.92a	2.78b
C18:1	16.63ab	16.71a	16.14b	16.39ab
C18:2	54.96b	55.29b	56.13a	56.65a
C18:3	0.18b	0.19b	0.21a	0.20ab
C20:0	0.29ab	0.29a	0.28bc	0.27c
OIL	35.50a	34.35a	30.89b	31.10b
Note:Different letters in each row indicate significant differences (p＜0.05).
