# Supplementary material for: Comprehensive Evaluation of Nutritional Quality Diversity in Cottonseeds from 259 Upland Cotton Germplasms
Source: Foods. 2025 Aug 20;14(16):2895. doi: 10.3390/foods14162895 (PMC12385719; doi:10.3390/foods14162895)
Supplement: Supplementary file 1 [file foods-14-02895-s001.zip › Table S5.xlsx]

## Sheet: Table S5
Table S5: Descriptive analysis of 8 fiber traitsof 259 upland cotton accessions
Trait	Minimum	Maximum	Mean	Standard deviation	Skewness	Kurtosis	Coefficient of variation (%)
BW	70.41	161.63	119.36	15.92	-0.49	0.14	13.34
LP	20.83	46.02	34.34	3.8	-0.59	0.73	11.07
SI	8.46	16.05	11.09	1.14	0.84	1.39	10.25
FL	21.55	32.82	28.7	1.64	-0.16	1.14	5.72
FU	80.98	88.82	85.01	1.24	-0.17	0.17	1.46
FS	25.82	38.7	31.6942	2.55741	0.302	-0.144	1.46
FM	3.14	5.98	4.62	0.52	-0.16	-0.12	11.33
FE	4.96	8.41	6.03	0.51	0.87	2.59	8.46
