# Supplementary material for: Comprehensive Evaluation of Nutritional Quality Diversity in Cottonseeds from 259 Upland Cotton Germplasms
Source: Foods. 2025 Aug 20;14(16):2895. doi: 10.3390/foods14162895 (PMC12385719; doi:10.3390/foods14162895)
Supplement: Supplementary file 1 [file foods-14-02895-s001.zip › Table S6.xlsx]

## Sheet: Table S6
Table S6: The eigenvalues and contribution rates of the top 7 principal components of 34 traits
	1	2	3	4	5	6	7
Asp	0.969	0.017	0.025	-0.007	-0.052	-0.068	0.017
Thr	0.941	0.006	0.006	-0.031	-0.08	-0.077	0.032
Ser	0.912	0.135	0.057	0.022	-0.042	0.138	-0.052
Glu	0.974	0.035	0.023	0.011	-0.044	0.092	-0.046
Gly	0.977	0.037	0.06	-0.001	-0.05	-0.001	-0.025
Ala	0.96	0.063	0.065	-0.024	-0.044	0.086	-0.027
Val	0.932	0.004	0.004	-0.009	-0.028	-0.001	-0.05
Met	0.705	0.181	0.098	0.021	-0.186	-0.113	0.06
Ile	0.962	0.023	0.027	0.016	-0.088	0.038	-0.041
Leu	0.967	0.061	0.019	0.01	-0.104	0.104	-0.015
Tyr	0.896	0.066	0.057	-0.029	-0.073	0.119	0.026
Phe	0.949	-0.025	-0.069	-0.008	-0.065	-0.039	0.035
Lys	0.959	0.033	0.105	-0.009	-0.004	0.042	-0.04
His	0.939	-0.001	-0.041	0	-0.102	-0.001	0.071
Arg	0.969	0.029	-0.042	0.013	-0.069	-0.051	0.033
Pro	0.747	0.021	0.026	-0.006	-0.146	-0.126	0.184
PRO	0.864	0.092	0.118	0.016	0.126	0.105	-0.082
C14:0	0.035	0.415	-0.357	0.686	-0.219	-0.192	-0.067
C16:0	-0.213	0.618	-0.244	0.601	0.082	0.205	-0.194
C16:1	-0.159	-0.039	0.348	0.105	-0.155	0.652	0.316
C18:0	0.069	0.401	0.503	-0.281	0.526	0.111	-0.102
C18:1	-0.278	0.121	0.54	-0.112	-0.162	-0.272	0.656
C18:2	0.399	-0.672	-0.312	-0.381	-0.021	-0.008	-0.309
C18:3	0.236	0.238	0.095	-0.243	0.436	-0.128	-0.072
C20:0	-0.168	0.673	0.462	0.254	0.122	-0.051	-0.149
OIL	-0.873	-0.115	-0.149	0.01	-0.158	-0.042	0.069
SCW	0.219	-0.029	-0.492	0.168	0.211	-0.087	0.347
LP	0.543	0.097	-0.447	0.064	0.294	0.008	0.301
SI	-0.45	-0.163	0.153	0.213	-0.34	0.331	-0.013
FL	0.257	-0.602	0.239	0.521	0.239	-0.08	0.017
FU	0.342	-0.546	0.024	0.429	0.386	0.094	0.129
FS	0.291	-0.592	0.358	0.466	0.212	-0.054	0.013
FM	0.161	0.334	-0.463	-0.147	0.248	0.097	0.342
FE	-0.105	-0.032	-0.301	-0.177	0.112	0.554	0.079
E	16.461	2.944	2.211	2.011	1.318	1.181	1.128
CR(%)	48.414	8.658	6.503	5.915	3.875	3.473	3.318
Note:E: Eigenvalues; CR: Contribution rate; CCR: Cumulative contribution rate.
