# Supplementary material for: Comprehensive Evaluation of Nutritional Quality Diversity in Cottonseeds from 259 Upland Cotton Germplasms
Source: Foods. 2025 Aug 20;14(16):2895. doi: 10.3390/foods14162895 (PMC12385719; doi:10.3390/foods14162895)
Supplement: Supplementary file 1 [file foods-14-02895-s001.zip › Table S7.xlsx]

## Sheet: Table S7
Table S7: The correlation coefficient between F value and 34 traits
Traits	F_value	Traits	F_value
Asp	0.951**	C14:0	0.084
Thr	0.917**	C16:0	-0.109
Ser	0.920**	C16:1	-0.083
Glu	0.963**	C18:0	0.166**
Gly	0.966**	C18:1	-0.201**
Ala	0.955**	C18:2	0.233**
Val	0.911**	C18:3	0.259**
Met	0.715**	C20:0	-0.019
Ile	0.947**	OIL	-0.890**
Leu	0.957**	SCW	0.194**
Tyr	0.894**	LP	0.528**
Phe	0.918**	SI	-0.429**
Lys	0.955**	FL	0.259**
His	0.915**	FU	0.336**
Arg	0.948**	FS	0.301**
Pro	0.735**	FM	0.165**
PRO	0.878**	FE	-0.124*
Note:**: Significant correlation at 0.01 level; *: Significant correlation at 0.05 level
