# Supplementary material for: Comprehensive Evaluation of Nutritional Quality Diversity in Cottonseeds from 259 Upland Cotton Germplasms
Source: Foods. 2025 Aug 20;14(16):2895. doi: 10.3390/foods14162895 (PMC12385719; doi:10.3390/foods14162895)
Supplement: Supplementary file 1 [file foods-14-02895-s001.zip › Table S8.xlsx]

## Sheet: Table S8
Table S8 Significance differential analysis of 34 traits in different groups.
Triats	Group1	Group2	Group3	Group4
Asp	2.93d	3.19c	3.65b	3.95a
Thr	1.03d	1.11c	1.24b	1.31a
Ser	1.28d	1.37c	1.52b	1.63a
Glu	6.81d	7.33c	8.28b	8.92a
Gly	1.35d	1.45c	1.61b	1.73a
Ala	1.27d	1.35c	1.49b	1.59a
Val	1.45d	1.56c	1.74b	1.86a
Met	0.42d	0.44c	0.48b	0.52a
Ile	1d	1.06c	1.18b	1.26a
Leu	1.87d	1.99c	2.21b	2.37a
Tyr	0.88d	0.97c	1.09b	1.19a
Phe	1.92d	2.11c	2.44b	2.6a
Lys	1.57d	1.66c	1.83b	1.95a
His	0.98d	1.06c	1.2b	1.3a
Arg	3.85d	4.31c	5.1b	5.63a
Pro	1.11d	1.2c	1.36b	1.48a
PRO	37.41d	40.67c	44.55b	46.95a
C14:0	0.71a	0.68a	0.69a	0.72a
C16:0	23.61a	23.01ab	22.68b	22.83ab
C16:1	0.6ab	0.62a	0.59b	0.6ab
C18:0	2.75b	2.87ab	2.87ab	2.9a
C18:1	16.53ab	17.19a	16.2b	16.18b
C18:2	55.08bc	54.95c	56.39a	56.16ab
C18:3	0.19ab	0.17b	0.21a	0.21a
C20:0	0.29a	0.29a	0.28a	0.29a
OIL	38.84a	35.87b	31.85c	29.58d
BW	110.72b	114.96ab	121.93a	121.31a
LP	30.25b	32.03b	34.93a	36.05a
SI	11.75a	11.9a	10.92b	10.65b
FL	27.48c	28.61ab	28.56b	29.22a
FU	84.33b	84.38b	85.08a	85.45a
FS	30.33b	30.99b	31.54b	32.59a
FM	4.57a	4.46a	4.66a	4.68a
FE	6.13a	6.13a	6.01a	5.98a
F	0.25d	0.37c	0.55b	0.69a
Note : Different letters in each row indicate significant differences (p＜0.05)
