# Supplementary material for: Comprehensive Evaluation of Nutritional Quality Diversity in Cottonseeds from 259 Upland Cotton Germplasms
Source: Foods. 2025 Aug 20;14(16):2895. doi: 10.3390/foods14162895 (PMC12385719; doi:10.3390/foods14162895)
Supplement: Supplementary file 1 [file foods-14-02895-s001.zip › Table S1.xlsx]

## Sheet: Table S1
Table S1: The detailed information of 259 cotton germplasms and all phenotypic data
Code	Accession name	Geographical sources	Cluster	F_value	Breeding year	The content of Asp (g/100g )	The content of Thr (g/100g )	The content of Ser (g/100g )	The content of Glu (g/100g )	The content of Gly (g/100g )	The content of Ala (g/100g )	The content of Val (g/100g )	The content of Met (g/100g )	The content of Ile (g/100g)	The content of Leu (g/100g )	The content of Tyr (g/100g )	The content of Phe (g/100g )	The content of Lys (g/100g )	The content of His (g/100g )	The content of Arg (g/100g)	The content of Pro (g/100g )	The content of PRO (g/100g )	The proportion of C14:0 (%)	The proportion of C16:0 (%)	The proportion of C16:1 (%)	The proportion of C18:0 (%)	The proportion of C18:1 (%)	The proportion of C18:2 (%)	The proportion of C18:3 (%)	The proportion of C20:0 (%)	The content of OIL (g/100g )	BW (g)	The proportion of LP (%)	SI (g)	FL (mm)	FU (%)	FS (cN·tex-1)	FM	FE (%)
S001	Deltapinecotton14A	FOR	1	0.308	Introduced in 1987	2.92	1.04	1.32	6.78	1.36	1.26	1.44	0.44	0.99	1.86	0.88	1.9	1.54	0.96	3.86	1.12	38.19	0.776	25.2	0.638	2.82	17	52.5	0.256	0.338	38.3	104.93	31.93	11.62	28.19	84.68	31.28	4.69	6.14
S002	Fuzimian6	FOR	1	0.195	Introduced in 1904	2.78	1.02	1.26	6.48	1.33	1.24	1.39	0.42	0.96	1.8	0.86	1.82	1.55	0.93	3.61	1.08	35.35	0.584	21.7	0.637	2.78	19.2	54.2	0.129	0.285	39.31	93.87	28.67	11.75	26.73	83.47	27.57	4.59	6.39
S003	Jinyu3	NER	1	0.302	1987	2.98	1.06	1.34	6.78	1.38	1.31	1.46	0.44	1	1.88	0.91	1.9	1.62	0.97	3.96	1.13	38	0.655	23.6	0.564	3.21	19.4	51.4	0.386	0.342	36.77	82.26	22	9.64	21.55	82.27	26.97	5.25	5.61
S004	Stoneville4B	FOR	3	0.55	Introduced in 1939	3.57	1.22	1.58	8.42	1.61	1.5	1.73	0.46	1.17	2.21	1.05	2.36	1.84	1.28	4.92	1.36	45.41	0.59	22.8	0.576	3.14	17.2	54.6	0.292	0.29	31.64	126.73	32.75	11.6	27.22	82.99	27.55	4.33	6.68
S005	Stoneville4	FOR	2	0.356	Introduced in 1923	3.16	1.11	1.42	7.42	1.45	1.36	1.54	0.44	1.06	2	0.98	2.08	1.66	1.05	4.32	1.22	40.72	0.526	21.2	0.625	2.94	17.2	56.8	0.144	0.264	36.37	111.12	31.7	10.88	28.98	84.23	29.74	4.63	5.97
S006	57-681	YZR	2	0.318	1963	2.92	1.05	1.34	6.84	1.36	1.28	1.46	0.4	0.99	1.88	0.92	1.95	1.58	0.98	3.97	1.16	38.17	0.664	24.3	0.62	3.17	17.5	52.6	0.32	0.318	37.83	118.41	27.9	11.84	30.3	84.65	31.1	3.47	6.74
S007	chaoyangmian1	NER	3	0.505	1987	3.44	1.18	1.54	8.04	1.55	1.45	1.64	0.5	1.12	2.12	1.06	2.22	1.76	1.14	4.84	1.32	43.75	0.643	24	0.564	3.18	16	54.3	0.512	0.304	34.64	116.02	30.86	11.24	25.53	82.55	29.06	4.87	5.68
S008	Deltapinecotton16	FOR	1	0.222	Introduced in 1970	2.8	1.02	1.3	6.53	1.31	1.22	1.38	0.42	0.95	1.79	0.88	1.83	1.52	0.94	3.63	1.06	35.32	0.72	24.3	0.546	2.93	15.7	55	0.195	0.286	39.27	91.58	34.12	10.25	27.56	85.03	30.15	4.65	6.96
S009	52-128	YZR	1	0.228	1956	2.87	1.03	1.33	6.7	1.32	1.24	1.4	0.4	0.96	1.82	0.88	1.9	1.54	0.98	3.72	1.14	37.17	0.875	24.4	0.632	2.34	16.8	54	0.281	0.258	39.59	129.01	26.39	12.22	28.87	83.6	30.41	4.46	6.23
S010	Jiangsumian1	YZR	1	0.267	1986	2.92	0.99	1.18	6.64	1.34	1.26	1.44	0.4	0.98	1.82	0.85	1.89	1.54	0.96	3.82	1.1	38.74	0.661	23	0.63	2.94	18.1	53.8	0.308	0.289	37.1	103.57	32.78	11.67	28.89	85.23	30.49	4.35	6.68
S011	Jiangsumian3	YZR	1	0.252	1986	2.8	0.98	1.18	6.58	1.32	1.24	1.42	0.43	0.98	1.82	0.86	1.87	1.52	0.95	3.64	1.12	36.92	0.814	25.9	0.606	2.78	17.4	51.8	0.239	0.308	37.93	105.29	32.22	12.56	28.07	83.71	29.49	4.97	6.41
S012	Jinmian2	NER	1	0.296	1987	2.9	1.03	1.24	6.74	1.36	1.28	1.44	0.44	1	1.86	0.88	1.9	1.58	0.98	3.78	1.12	37.29	0.636	23.4	0.627	3.04	20.7	50.7	0.338	0.314	37.37	86.68	26.72	10.95	26.04	83.98	29.04	5.02	5.88
S013	Liaomian3	NER	2	0.33	1987	3.02	1.04	1.3	7.08	1.4	1.31	1.5	0.42	1.02	1.92	0.92	2	1.62	1.02	4.04	1.2	38.59	0.694	23.4	0.628	3.01	18.2	53.4	0.144	0.316	36.52	116.36	28.6	10.58	27.49	84.81	30.52	4.15	5.05
S014	Shanmian5	YER	2	0.404	NA	3.18	1.12	1.47	7.56	1.46	1.37	1.57	0.44	1.04	2	1	2.13	1.66	1.06	4.34	1.14	44.07	0.578	23.8	0.55	3.28	15.8	55.3	0.178	0.308	36.74	114.76	36.14	11.04	27.43	84.5	28.87	4.66	6.06
S015	Wuganda4	FOR	2	0.327	Introduced in 1959	2.99	1.07	1.39	7.11	1.39	1.3	1.48	0.43	0.99	1.88	0.94	2	1.6	1	4.02	1.08	38.64	0.858	26	0.622	2.76	16.6	52.4	0.252	0.314	37.14	118.82	32.6	12.26	28.91	83.1	30.16	3.96	6.72
S016	AC321	FOR	2	0.36	NA	3.16	1.11	1.46	7.44	1.45	1.36	1.52	0.46	1.04	1.98	1	2.08	1.66	1.06	4.42	1.12	42.19	0.784	23.4	0.594	2.64	14.7	57.2	0.21	0.276	36.96	106.34	32.79	12.81	28	85.02	30.79	4.61	6.48
S017	Yishuhong	YZR	2	0.372	1953	3.16	1.11	1.42	7.15	1.44	1.36	1.52	0.46	1.02	1.92	0.98	2.01	1.68	1.02	4.14	1.09	40.23	0.55	22.6	0.7	3.02	19.6	52.6	0.3	0.318	35.89	134.08	27.82	12.09	26.45	82.71	27.34	4.34	5.16
S018	Zhongmiansuo2	YER	2	0.325	NA	2.94	1.07	1.38	6.82	1.38	1.3	1.44	0.42	0.98	1.86	0.91	1.92	1.6	0.98	3.92	1.05	39.44	0.814	24.3	0.583	2.9	17.2	53.4	0.28	0.302	35.51	125.63	33.29	11.71	28.53	84.74	32.41	4.63	5.81
S019	Baimian1	YER	2	0.427	2004	3.22	1.15	1.51	7.7	1.46	1.38	1.58	0.44	1.05	2.02	1.04	2.17	1.72	1.08	4.44	1.16	44.08	0.554	22.6	0.622	2.86	15.7	56.8	0.208	0.245	32.23	128.72	37.49	10.83	28.78	85.06	31.6	4.76	6.23
S020	Zhongmiansuo35	YER	3	0.595	1999	3.68	1.24	1.62	8.44	1.62	1.52	1.72	0.45	1.16	2.2	1.12	2.36	1.91	1.18	5.04	1.26	46.49	0.513	20.8	0.672	3.43	16.2	57.2	0.366	0.284	28.36	112.24	32.64	10.1	29.15	84.57	31.2	4.15	6.01
S021	Guoxinmian3	YER	3	0.581	2006	3.62	1.24	1.66	8.66	1.62	1.51	1.74	0.46	1.16	2.24	1.12	2.42	1.86	1.2	5.16	1.3	46.69	0.746	24.6	0.615	2.9	13.4	56.8	0.262	0.262	30.91	131.49	36.1	11.02	28.4	84.28	31.4	4.82	5.79
S022	Zhongmiansuo50	YER	4	0.639	2007	3.73	1.25	1.64	8.5	1.65	1.54	1.72	0.49	1.16	2.23	1.14	2.38	1.89	1.2	5.26	1.28	48.49	0.734	23.8	0.614	3.14	15.2	55.4	0.338	0.334	28.14	119.51	37.24	8.62	28.53	84.3	28.75	4.34	5.88
S023	Lumianyan28	YER	3	0.57	2006	3.45	1.2	1.58	8.29	1.58	1.46	1.7	0.46	1.12	2.16	1.11	2.32	1.81	1.16	4.84	1.24	45.54	0.648	24.6	0.631	3.23	15.6	54.4	0.228	0.286	28.86	136.94	36.91	10.82	28	85.33	31.98	4.96	6.09
S024	Eguangduanguozhi	YZR	3	0.569	NA	3.5	1.2	1.64	8.32	1.56	1.48	1.65	0.48	1.15	2.2	1.18	2.33	1.76	1.15	4.84	1.24	46.36	0.486	23.3	0.788	2.63	17.5	54.6	0.187	0.269	32.1	117.96	34.58	11.69	30.6	86.59	35.08	4.34	6.59
S025	Renhe39	YER	4	0.646	2009	3.72	1.22	1.54	8.82	1.66	1.57	1.83	0.49	1.2	2.28	1.13	2.49	1.88	1.24	5.36	1.4	48.08	0.686	24.8	0.558	3.09	16	54	0.328	0.291	27.59	138.07	38.24	10.03	26.78	83.85	28.21	5.26	5.89
S026	Jinmian1	NER	2	0.37	1987	2.94	1.02	1.28	6.97	1.38	1.29	1.48	0.46	1.03	1.9	0.96	1.98	1.58	1	3.88	1.09	39.78	0.89	25.9	0.69	2.82	19.8	49.2	0.252	0.306	35.27	106.61	39.81	10.18	27.65	83.64	28.86	4.57	5.64
S027	Ganmian1	YZR	2	0.354	NA	3.15	1.08	1.36	7.4	1.44	1.38	1.56	0.44	1.05	1.96	0.94	2.07	1.64	1.07	4.2	1.22	41.6	0.654	23.1	0.572	2.61	16.3	56	0.254	0.256	34.94	117.49	37.06	10.85	28.8	83.24	30.99	4.39	6.19
S028	Zhongmiansuo41	YER	4	0.643	2002	3.74	1.26	1.64	8.94	1.67	1.56	1.82	0.52	1.22	2.31	1.18	2.52	1.86	1.24	5.34	1.43	48.37	0.613	22.9	0.576	2.89	14.6	57.6	0.246	0.258	30.63	128.35	37.65	11.14	29.15	85.55	34.34	4.92	5.45
S029	Hanmian208	YER	4	0.643	2015	3.72	1.21	1.56	8.96	1.69	1.56	1.84	0.5	1.24	2.32	1.14	2.54	1.88	1.27	5.3	1.32	48.65	0.686	24	0.63	2.92	15.6	55.2	0.226	0.291	30.77	118.44	33.58	11.43	28.65	86.24	32.24	4.01	6.04
S030	Hanmian5158	YER	3	0.506	2006	3.44	1.2	1.6	8.26	1.54	1.48	1.7	0.47	1.12	2.14	1.07	2.33	1.8	1.16	4.8	1.37	44.86	0.717	23.2	0.644	2.6	14.8	57.2	0.251	0.252	31.76	121.54	35.17	10.58	26.87	85.72	30.34	4.37	6.6
S031	Yinshuo19	YER	3	0.604	2005	3.53	1.22	1.58	8.19	1.58	1.5	1.68	0.48	1.14	2.16	1.1	2.34	1.81	1.14	5.06	1.4	45.31	0.67	23.8	0.581	3.25	19.6	51.2	0.33	0.35	31.34	129.52	35.91	9.74	27.67	84.62	28.29	5.01	6.28
S032	Yuzao275	YER	3	0.471	1999	3.18	1.14	1.47	7.36	1.49	1.4	1.54	0.5	1.08	2.02	1.06	2.08	1.74	1.07	4.54	1.42	41.95	0.68	22.8	0.586	3.28	17	54.4	0.18	0.382	35.21	106.32	31.12	12.46	28.96	85.48	32.63	4.04	5.43
S033	Shikang39	YER	4	0.64	2003	3.69	1.26	1.63	8.48	1.62	1.56	1.76	0.49	1.18	2.26	1.08	2.36	1.9	1.19	5.25	1.49	47.95	0.684	23.7	0.611	3.28	16.2	54.6	0.25	0.318	27.96	102.74	36.03	10	27.89	84.5	30.08	4.68	6.15
S034	Jinmian20	YER	4	0.665	1966	3.64	1.26	1.65	8.71	1.62	1.54	1.78	0.49	1.21	2.3	1.1	2.44	1.88	1.2	5	1.42	46.63	0.658	24.2	0.609	3.52	16.2	54.2	0.204	0.338	29.44	107.66	30.35	12.7	32.45	86.45	35.02	4.39	6.09
S035	Jimian1	YER	2	0.33	1975	3	1.06	1.35	7.02	1.37	1.31	1.5	0.43	0.98	1.88	0.83	1.97	1.6	1	4.04	1.16	40.73	0.78	25.2	0.598	3.01	16.9	52.8	0.15	0.318	34.86	110.83	33.55	13.21	29.92	83.28	31.65	3.81	6.19
S036	Chuang0712	LAN	4	0.802	NA	4.05	1.38	1.83	9.51	1.8	1.69	1.92	0.55	1.32	2.5	1.32	2.68	2.04	1.32	5.9	1.46	48.95	0.702	24.6	0.594	3.12	14.8	55.4	0.18	0.288	26.67	98.22	46.02	11.06	27.78	84.27	29.71	5.88	5.72
S037	Sgkzhong156	YER	4	0.781	2009	4	1.38	1.84	9.4	1.78	1.67	1.9	0.52	1.31	2.5	1.34	2.68	2	1.32	5.58	1.48	46.24	0.62	24	0.626	3.22	16.2	54.5	0.208	0.312	29.06	137.97	38	10.99	26.86	84.81	29.99	5.74	5.84
S038	Han686	YER	3	0.573	2011	3.68	1.28	1.7	8.72	1.64	1.56	1.78	0.48	1.22	2.32	1.21	2.48	1.87	1.22	5.04	1.38	43.14	0.62	22.5	0.593	2.85	14.5	58.1	0.205	0.282	34.13	116.13	37.95	9.98	27.9	83.35	27.95	3.92	6.08
S039	Xinluzao48	NIR	4	0.813	2010	4.03	1.39	1.87	9.49	1.79	1.68	1.88	0.58	1.3	2.5	1.4	2.68	2.04	1.32	5.76	1.46	48.75	0.724	24.1	0.64	3.16	16.8	53.8	0.179	0.341	29.52	126.51	35.68	10.32	27.74	84.43	30.6	4.63	5.86
S040	Dongting3	YZR	2	0.446	1986	3.32	1.19	1.58	7.97	1.5	1.4	1.6	0.47	1.1	2.11	1.03	2.22	1.74	1.12	4.52	1.26	42.71	0.696	24.8	0.652	2.95	15.3	55	0.128	0.283	33.29	91.89	29.6	11.75	26.8	83.36	28.95	4.58	6.56
S041	Zhi6705	LAN	2	0.352	NA	2.98	1.04	1.3	6.95	1.37	1.29	1.47	0.48	1.02	1.9	0.88	1.94	1.59	1	3.92	1.1	37.4	0.8	26.6	0.638	3.04	18	50.2	0.124	0.34	37.51	117.58	31.47	11.24	30.49	84.8	30.06	4.96	6.31
S042	Humian204	YZR	1	0.277	1987	3.08	1.04	1.28	7.14	1.38	1.3	1.51	0.41	1.02	1.92	0.8	1.98	1.6	1.02	3.98	1.14	39.01	0.854	24.4	0.596	2.54	16	54.8	0.142	0.274	38.28	106.21	30.54	14.28	28.5	84.54	33.06	4.72	5.42
S043	Jihekangyan	LAN	3	0.508	NA	3.48	1.16	1.42	8	1.52	1.46	1.68	0.44	1.16	2.16	0.99	2.28	1.73	1.12	4.76	1.28	45.39	0.693	22.9	0.848	3.09	14	57.6	0.254	0.302	32.98	113.36	36.81	10.04	26.23	84.24	30.99	5.05	6.3
S044	Sumian9108	LAN	2	0.394	NA	3.18	1.07	1.3	7.3	1.45	1.34	1.55	0.44	1.06	2	0.96	2.08	1.66	1.06	4.22	1.16	41.2	0.624	21.5	0.69	2.93	21.1	52.6	0.126	0.31	34.23	132.45	32.85	13.37	29.75	83.86	33.92	3.89	5.71
S045	Pilose-3	FOR	2	0.348	NA	3.1	1.12	1.44	7.32	1.44	1.34	1.52	0.46	1.05	2.02	1.01	2.06	1.66	1.06	4.15	1.12	38.23	0.516	21.2	0.678	3.24	17.8	55.6	0.152	0.29	37.65	84.07	28.55	13.42	26.61	82.66	31.52	5.03	5.73
S046	Sulianmian118xi (89-73-2)	FOR	4	0.667	Introduced in 1994	3.78	1.31	1.7	8.85	1.71	1.59	1.81	0.5	1.25	2.37	1.19	2.5	1.98	1.25	5.4	1.38	48.42	0.639	22.2	0.684	2.68	15.6	57.6	0.178	0.248	28.71	95.88	33.91	10.56	29.63	87.1	35.27	4.68	6.73
S047	Jinmian36	YER	2	0.441	2003	3.38	1.16	1.5	7.92	1.5	1.42	1.64	0.43	1.1	2.11	1.06	2.24	1.76	1.12	4.52	1.22	43.89	0.688	22.9	0.606	2.5	14.1	58.5	0.2	0.228	31.81	134.85	36.34	11.78	29.65	85.98	32.16	4.48	6.62
S048	Zhong1138e24	LAN	4	0.704	NA	3.92	1.32	1.72	9.16	1.72	1.6	1.85	0.46	1.26	2.4	1.17	2.58	2.01	1.28	5.56	1.39	44.88	0.746	24.5	0.722	3.18	15.5	54.5	0.184	0.302	32.52	99.77	34.13	10.86	29.41	84.47	34.11	4.92	5.45
S049	Yumian1	YZR	4	0.634	2002	3.64	1.23	1.64	8.64	1.64	1.51	1.75	0.51	1.22	2.32	1.24	2.43	1.83	1.2	5.04	1.53	44.28	0.668	23.1	0.66	2.92	19.3	52.7	0.148	0.298	31.67	128.23	35.27	11.59	29.37	85.31	33.21	4.02	7.18
S050	Dazemian	LAN	2	0.34	NA	3.02	1.08	1.35	6.94	1.4	1.31	1.48	0.42	1.06	1.96	1.01	1.98	1.62	1.03	3.97	1.26	38.51	0.813	25.9	0.694	2.72	16.6	52.5	0.123	0.317	37.9	136.62	26.06	14.51	28.7	83.97	32.47	4.1	6.06
S051	Taiyuan4	YER	2	0.42	NA	3.32	1.13	1.36	7.66	1.52	1.42	1.62	0.46	1.11	2.08	1	2.18	1.74	1.1	4.42	1.62	39.29	0.508	21.6	0.596	3.28	18	55.3	0.168	0.308	35.14	87.11	28.11	12.08	27.75	81.01	29.96	5.64	6.47
S052	Jing55173	YZR	2	0.327	2001	3.04	1.03	1.25	7.14	1.4	1.31	1.52	0.45	1.05	1.94	0.94	2.04	1.61	1.03	4.02	1.4	39.52	0.749	24.1	0.574	2.72	17.7	53.5	0.136	0.302	38.56	116.75	33.98	12.23	28.84	83.07	31.81	4.62	6.23
S053	Shiyuan345	YER	4	0.775	1999	3.96	1.28	1.64	9.38	1.76	1.6	1.88	0.56	1.3	2.44	1.26	2.66	1.98	1.34	5.6	1.5	50.25	0.8	24.6	0.578	3.16	18.2	52	0.19	0.316	27.52	85.06	38.92	10.54	27.83	85.25	31.33	5.11	6.12
S054	Laoyangmian	LAN	1	0.24	NA	3	1.06	1.28	6.97	1.38	1.3	1.48	0.44	1.04	1.92	0.9	1.98	1.59	1.01	3.95	1.13	38.51	0.574	22.1	0.614	2.96	14.9	58.1	0.147	0.292	37.99	70.41	20.83	10.37	24.02	82.82	29.31	4.82	5.62
S055	Linqing2352	YER	4	0.731	1988	3.99	1.28	1.65	9.26	1.75	1.6	1.86	0.52	1.3	2.42	1.18	2.62	1.96	1.32	5.72	1.76	50.68	0.694	23.2	0.683	2.97	13.4	58	0.197	0.274	27.05	117.63	32.64	12.49	30.22	86.48	36.1	4.01	5.77
S056	Nongguang1	NER	2	0.439	1986	3.14	1.1	1.42	7.44	1.46	1.36	1.54	0.44	1.08	2.04	1.02	2.14	1.66	1.06	4.29	1.24	43.17	0.774	25.4	0.632	3.02	17.6	51.9	0.14	0.316	33.34	110.59	32	13.47	28.04	85.33	32.35	5.13	6.32
S057	Lumianyan36	YER	3	0.509	2009	3.44	1.16	1.5	8.13	1.55	1.45	1.7	0.45	1.15	2.18	1.08	2.36	1.8	1.18	4.64	1.3	44.77	0.656	23.8	0.572	2.78	14.3	57.1	0.234	0.254	31.29	124.7	38.48	10.9	28.66	86.35	32.13	4.75	6.06
S058	Huabanye	FOR	2	0.359	Introduced in 1994	3.09	1.06	1.36	7.37	1.42	1.36	1.54	0.44	1.08	2.02	0.94	2.08	1.62	1.07	4.3	1.24	40.78	0.682	25	0.6	2.92	14.8	55.3	0.126	0.3	37.07	123.29	38	12.25	27.22	84.23	28.32	4.42	6.13
S059	Baxi006	FOR	1	0.292	NA	2.92	1.02	1.3	6.86	1.36	1.27	1.46	0.4	1	1.9	0.83	1.94	1.57	0.99	3.82	1.18	38.45	0.68	24.9	0.636	3.08	17.1	52.9	0.132	0.306	38.61	135.77	31.72	11.77	28.29	84.4	30.53	3.99	5.53
S060	Ji668	YER	3	0.606	2000	3.81	1.22	1.56	8.28	1.7	1.52	1.73	0.44	1.18	2.23	1.06	2.36	1.88	1.2	5.12	1.28	47.69	0.606	22.7	0.591	3.23	16.2	55.8	0.205	0.326	26.47	117.49	35.72	9.86	27.64	85.58	29.46	4.68	7.11
S061	Beiersinuo	FOR	3	0.605	NA	3.6	1.22	1.6	8.48	1.63	1.5	1.72	0.48	1.18	2.26	1.15	2.4	1.86	1.2	5.04	1.3	47.26	0.699	23.9	0.579	3.29	17.4	53.3	0.175	0.33	28.87	104.57	30.74	13.22	27.56	84.63	30.35	5.09	6.07
S062	108F	LAN	2	0.352	NA	3.16	1.12	1.42	7.37	1.44	1.35	1.54	0.43	1.06	2.03	0.97	2.08	1.64	1.06	4.24	1.18	39.83	0.72	24.7	0.626	2.96	15.8	54.5	0.138	0.319	38.03	106.44	29.47	16.05	27.71	84.43	29.15	3.46	6.21
S063	Shanmian4	YER	1	0.185	1987	2.82	0.97	1.16	6.48	1.3	1.22	1.42	0.36	0.96	1.8	0.76	1.84	1.52	0.94	3.54	1.04	37.28	0.732	24.4	0.59	2.61	14.9	56.1	0.142	0.276	40.24	118.39	30.61	11.57	28.36	86.03	32.73	5.21	6.69
S064	Zhongmiansuo16	YER	3	0.494	1990	3.47	1.19	1.54	8.21	1.56	1.48	1.71	0.52	1.16	2.16	1.04	2.28	1.81	1.15	4.78	1.36	42.36	0.709	24	0.562	3.12	15.2	55.6	0.152	0.328	34.5	121.45	28.38	12.66	25.83	83.89	28.58	3.72	5.72
S065	Zhongmiansuo12	YER	3	0.578	1984	3.66	1.24	1.57	8.5	1.64	1.55	1.78	0.52	1.2	2.24	1.1	2.38	1.9	1.18	4.95	1.38	46.45	0.627	23.5	0.616	3.16	14.3	57	0.192	0.284	27.48	110.62	31.1	10.81	25.3	83.11	27.74	5.98	6.82
S066	Lumian14	YER	1	0.247	1991	2.84	1.02	1.25	6.7	1.32	1.26	1.44	0.45	0.98	1.82	0.81	1.88	1.56	0.96	3.64	1.09	35.63	0.676	23.8	0.618	2.88	16	55.4	0.134	0.264	39.7	129.26	30.9	11.26	29.75	86.95	32.01	5.25	6.85
S067	Liaomian15	NER	2	0.371	1996	3.08	1.08	1.34	7.16	1.41	1.34	1.53	0.47	1.04	1.96	0.92	2	1.66	1.02	4.1	1.32	37.57	0.719	24.4	0.576	3.08	18.5	52	0.132	0.32	39.17	102.94	30.47	11.29	29.33	85.58	32.06	4.81	6.35
S068	Jijiao	FOR	2	0.354	Introduced in 1988	3.02	1.06	1.32	7.06	1.4	1.32	1.52	0.45	1.03	1.95	0.88	2	1.64	1.02	4	1.2	38.39	0.818	25.8	0.696	3.04	17.6	51.4	0.142	0.318	36.63	117.5	29.61	12.3	28.45	82.62	31.21	4.27	5.65
S069	Chuanmian56	YZR	3	0.465	1992	3.4	1.15	1.45	7.96	1.53	1.43	1.66	0.5	1.13	2.14	1.06	2.22	1.76	1.12	4.7	1.23	41.46	0.694	24.2	0.6	2.9	16	54.9	0.152	0.282	34.79	85.35	31.72	12.4	28.97	85.31	31.1	4.75	6.04
S070	Xuzhou142	YZR	4	0.694	1973	3.82	1.26	1.6	9.11	1.72	1.6	1.88	0.52	1.29	2.4	1.2	2.55	1.96	1.28	5.32	1.38	47.55	0.718	24	0.683	3.08	15.1	55.6	0.168	0.289	29.89	145.89	42.8	10.96	28.1	84.6	28.49	4.73	6.54
S071	Simian5	YZR	3	0.558	2006	3.53	1.18	1.49	8.46	1.59	1.5	1.77	0.48	1.19	2.24	1.08	2.39	1.84	1.19	4.8	1.28	45.61	0.592	22.4	0.528	3.14	15.5	57	0.206	0.275	31.59	136.76	38.27	9.76	29.27	85.76	32.47	4.68	6.74
S072	Simian3	YZR	4	0.768	NA	3.96	1.3	1.68	9.12	1.76	1.62	1.86	0.55	1.28	2.43	1.26	2.54	2.04	1.3	5.6	1.36	49.16	0.728	24.4	0.669	3.24	14.2	55.9	0.215	0.29	27.27	118.82	42.45	9.4	30.68	86.33	32.07	4.57	6.77
S073	Lingshiguozhi	LAN	3	0.533	NA	3.44	1.18	1.5	7.86	1.57	1.48	1.68	0.49	1.13	2.14	1.06	2.22	1.82	1.12	4.7	1.32	43.63	0.709	24.9	0.679	3.19	17.9	51.8	0.172	0.356	35.19	106.42	33.63	11.95	24.91	83.29	28.65	5.82	6.05
S074	Xinluzao44	NIR	4	0.745	2009	3.89	1.3	1.65	9.05	1.76	1.64	1.89	0.52	1.29	2.42	1.25	2.56	2.02	1.28	5.42	1.42	48.96	0.724	24.8	0.657	3.16	14.1	55.8	0.178	0.322	27.14	109.88	33.88	10.33	29.21	85.55	33.21	5.31	6.04
S075	Xinluzao6	NIR	2	0.407	1997	3.18	1.1	1.4	7.49	1.46	1.38	1.57	0.45	1.06	2.02	0.99	2.09	1.73	1.07	4.34	1.19	38.81	0.628	20.9	0.686	2.9	19.5	54.7	0.096	0.289	36.62	103.24	26.41	13.47	32.82	87.05	38.35	3.64	5.6
S076	Xinluzao13	NIR	4	0.674	2003	3.84	1.28	1.66	8.92	1.72	1.6	1.84	0.54	1.26	2.38	1.18	2.49	1.99	1.26	5.28	1.4	46.68	0.599	21.4	0.622	3.18	17.6	55.8	0.154	0.293	29.24	91.49	29.64	11.05	27.99	85.87	34.01	4.6	5.33
S077	Xinluzao11	NIR	3	0.456	1992	3.35	1.13	1.41	7.46	1.48	1.4	1.58	0.47	1.08	2.06	1.01	2.09	1.77	1.06	4.56	1.18	41.11	0.824	24	0.562	3.08	17.4	53.2	0.135	0.36	35.72	100.05	31.52	11.76	28.44	86.49	32.13	4.66	5.48
S078	Xinluzao9	NIR	4	0.715	1999	3.92	1.29	1.71	9.14	1.74	1.61	1.86	0.54	1.26	2.42	1.24	2.56	2	1.27	5.45	1.4	48.73	0.674	21.7	0.678	2.94	17.4	55.7	0.173	0.286	28.13	106.81	33.19	10.97	28.51	85.64	33.22	4.6	5.39
S079	Xinluzao8	NIR	4	0.714	1997	3.92	1.28	1.73	9.18	1.73	1.62	1.86	0.49	1.26	2.42	1.24	2.6	1.98	1.28	5.6	1.44	49.3	0.758	24.9	0.654	3	14.2	55.8	0.177	0.28	28.46	131.08	38.4	10.87	28.57	85.17	31.23	4.05	7.02
S080	Xinluzao3	NIR	2	0.315	1988	3.06	1.02	1.24	7.33	1.42	1.32	1.56	0.46	1.07	1.96	0.92	2.02	1.66	1.06	4.12	1.12	38.32	0.506	21.2	0.64	3	17.7	56.2	0.118	0.3	41.16	101.98	35.79	11.45	28.91	84.28	30.23	3.97	5.37
S081	Xinluzao2	NIR	4	0.69	1988	3.84	1.24	1.53	8.9	1.72	1.58	1.87	0.5	1.25	2.34	1.15	2.5	1.98	1.26	5.31	1.44	49.04	0.522	20.6	0.625	3.4	17.6	56.3	0.164	0.306	27.36	125.41	31.42	11.87	30.98	87.36	34.83	4.21	6.03
S082	Xinluzao20	NIR	4	0.721	2005	4.02	1.26	1.56	9.14	1.76	1.64	1.93	0.5	1.3	2.43	1.22	2.6	2.02	1.29	5.52	1.44	49.42	0.726	22.9	0.598	3.23	14.4	57.2	0.192	0.305	28.41	125.21	33.95	10.49	28.85	86.01	34.32	3.9	6.15
S083	Xinluzao19	NIR	4	0.709	2004	3.83	1.25	1.58	9.12	1.72	1.6	1.89	0.53	1.29	2.41	1.23	2.58	1.97	1.28	5.4	1.42	48.89	0.607	20.8	0.654	3.24	17.4	56.5	0.166	0.282	26.81	106.4	34.52	10.32	28.48	86.17	34.36	4.67	6
S084	Sumian15	YZR	2	0.369	1999	3.28	1.1	1.35	7.69	1.49	1.41	1.63	0.44	1.11	2.04	1	2.16	1.71	1.08	4.64	1.2	41.69	0.434	20	0.565	2.75	17	58.6	0.169	0.242	36.99	123.15	37.7	10.87	29.38	84.37	30	4.74	8.37
S085	Xinluzao16	NIR	4	0.783	2003	4.11	1.3	1.62	8.98	1.8	1.67	1.9	0.5	1.28	2.4	1.18	2.52	2.08	1.28	5.84	1.46	50.65	0.758	24	0.694	2.9	16.3	54.4	0.206	0.322	25.36	98.79	38.37	8.75	31.89	85.82	34.42	4.44	5.67
S086	Xinluzao27	NIR	3	0.581	2006	3.68	1.24	1.58	8.46	1.64	1.55	1.76	0.48	1.21	2.25	1.12	2.36	1.92	1.21	5.04	1.36	46.06	0.575	20.6	0.631	3.03	15.6	58.8	0.172	0.278	30.55	113.17	36.92	10.63	28.44	84.98	33.72	4.13	5.92
S087	Xinluzao24	NIR	4	0.781	2005	4.01	1.3	1.72	9.41	1.78	1.62	1.88	0.49	1.3	2.44	1.28	2.62	2.06	1.34	5.8	1.5	50.38	0.816	24.2	0.64	2.84	16.8	53.8	0.15	0.338	26.74	91.44	33.06	12.2	31.84	86.07	42.99	3.63	5.32
S088	Xinluzao29	NIR	4	0.878	2006	4.2	1.36	1.77	9.66	1.83	1.71	1.96	0.54	1.33	2.51	1.32	2.72	2.1	1.37	6.04	1.65	52.92	0.783	24	0.645	2.88	18.4	52.2	0.312	0.332	25.35	83.14	32.68	9.78	30.58	85.96	41.94	4.31	5.12
S089	Xinluzao28	NIR	4	0.82	2006	4.22	1.35	1.75	9.68	1.82	1.7	1.97	0.53	1.35	2.53	1.34	2.71	2.11	1.36	6.1	1.5	53.48	0.491	20.3	0.629	3.19	18.5	56	0.185	0.288	25.46	104.81	36.34	8.92	28.57	83.98	33.05	3.81	5.23
S090	Xinluzhong32	NIR	4	0.662	2006	3.68	1.22	1.56	8.34	1.64	1.54	1.76	0.57	1.21	2.25	1.2	2.37	1.94	1.2	5.02	1.36	45.86	0.587	22	0.64	3.49	16.2	56	0.503	0.296	30.26	120.26	37.03	9.98	29.27	84.9	32.94	4.48	5.94
S091	Xinluzhong28	NIR	4	0.668	2008	3.86	1.26	1.58	8.8	1.7	1.59	1.83	0.51	1.28	2.38	1.22	2.47	1.97	1.22	5.34	1.42	47.49	0.652	24	0.601	3.32	12.4	58.3	0.216	0.294	27.96	116.66	35.28	10.98	28.5	85.34	31.7	4.66	5.92
S092	Xinluzhong19	NIR	4	0.651	2004	3.82	1.26	1.58	8.88	1.72	1.59	1.84	0.5	1.26	2.37	1.17	2.48	1.98	1.28	5.32	1.4	47.85	0.811	23.2	0.654	2.73	15.8	56	0.188	0.284	28.5	106.17	29.28	11.1	29.94	85.92	29.47	4.11	6.21
S093	Xinluzhong16	NIR	2	0.417	2003	3.24	1.1	1.36	7.54	1.48	1.42	1.61	0.44	1.1	2.04	1	2.14	1.74	1.08	4.36	1.24	40.38	0.51	21.1	0.694	3.24	17.2	56.4	0.171	0.292	35.59	118.19	30.09	11.83	26.83	85.18	34.32	5.05	5.51
S094	Xinluzhong14	NIR	4	0.674	2002	3.86	1.24	1.55	8.84	1.7	1.57	1.86	0.48	1.25	2.35	1.2	2.5	1.96	1.25	5.46	1.37	48.27	0.561	21	0.614	3.18	16.9	56.8	0.201	0.269	28.02	161.63	35.82	11.58	29.16	86.42	36.43	4.85	6.1
S095	Xinluzhong13	NIR	4	0.647	2002	3.85	1.24	1.48	8.49	1.68	1.56	1.78	0.48	1.26	2.35	1.26	2.4	1.98	1.22	4.96	1.28	45.08	0.58	21.6	0.726	3.15	16.8	56.2	0.212	0.272	28.01	131.94	30.71	10.72	30	85.84	36.72	4.2	5.28
S096	Xinluzhong8	NIR	2	0.405	2015	3.25	1.1	1.32	7.42	1.47	1.4	1.62	0.46	1.09	2.02	0.95	2.06	1.76	1.08	4.29	1.18	40.43	0.602	21.6	0.616	2.91	17.9	55.4	0.175	0.274	34.38	126.09	30	10.49	32.4	85.39	32.58	3.89	5.17
S097	Xinluzhong2	NIR	4	0.774	1988	4.11	1.34	1.65	9.31	1.78	1.64	1.88	0.55	1.32	2.46	1.28	2.56	2.04	1.3	5.49	1.36	48.2	0.704	24.5	0.594	3.12	15.2	55	0.238	0.317	28.11	108.73	37.03	10.6	30.49	84.8	36.94	4.77	5.51
S098	Suyuan04-129	LAN	2	0.366	NA	3.2	1.09	1.38	7.72	1.44	1.36	1.6	0.42	1.1	2.03	1.01	2.16	1.72	1.1	4.36	1.18	41.35	0.545	20	0.555	2.88	16.3	59.1	0.139	0.258	36.37	131.5	32.68	13.13	30.7	85.64	34.01	3.78	5.23
S099	Tu71-113	LAN	3	0.529	NA	3.48	1.17	1.5	8.34	1.56	1.47	1.72	0.45	1.19	2.22	1.12	2.36	1.8	1.16	4.77	1.3	44.91	0.585	25.5	0.812	2.45	14.2	55.8	0.182	0.254	33.59	118.05	33.88	13.4	30.24	86.97	32.49	4.33	6.77
S100	Xinluzao18	NIR	3	0.532	2004	3.56	1.2	1.51	8.49	1.58	1.5	1.74	0.44	1.2	2.24	1.16	2.4	1.86	1.18	4.84	1.3	44.55	0.558	22.5	0.514	3.08	13.1	59.5	0.239	0.256	31.96	118.19	33.42	10.99	30.3	85.96	34.07	4.58	6.33
S101	Xinluzhong40	NIR	1	0.269	2009	2.92	1.04	1.29	6.83	1.36	1.3	1.45	0.41	1.02	1.9	0.91	1.92	1.58	0.98	3.84	1.05	37.1	0.638	23.2	0.562	2.68	16.1	56.2	0.174	0.266	40.84	132.94	27.23	10.44	30.34	87.51	37.05	4.16	6.8
S102	Xingtaiw-2	YER	3	0.56	NA	3.58	1.2	1.57	8.55	1.59	1.5	1.76	0.47	1.2	2.28	1.18	2.44	1.83	1.2	4.95	1.34	45.48	0.583	22.5	0.591	2.94	16.8	55.8	0.208	0.284	32.74	124.5	36.56	12.02	27.23	84.04	30.59	4.84	5.57
S103	Guannong1	NER	1	0.271	1987	3.07	1.08	1.34	7.06	1.39	1.31	1.48	0.42	1.03	1.92	0.92	1.96	1.65	1	4.08	1.1	37.52	0.56	21	0.671	2.58	17.6	57	0.151	0.274	37.65	118.77	33.32	14.48	26.71	83.8	30.64	4.4	6.12
S104	Xuzhou1818	YZR	1	0.218	1986	2.84	1.02	1.28	6.68	1.32	1.27	1.42	0.4	0.98	1.84	0.87	1.86	1.55	0.96	3.72	1.06	36.42	0.704	23.1	0.65	2.62	16.9	55.4	0.143	0.29	39.29	120.48	33.74	11.71	25.66	83.81	27.99	4.58	5.42
S105	Chuanjian1	YZR	2	0.335	1986	3.1	1.08	1.37	7.28	1.42	1.33	1.52	0.45	1.04	2	1	2.04	1.66	1.04	4.16	1.16	43.17	0.735	23.3	0.534	2.7	14	58	0.164	0.266	34.82	110.7	33.03	10.56	28.39	83.76	32.5	4.11	5.72
S106	Xuzhoubanbanmian	YZR	3	0.504	NA	3.5	1.18	1.52	8.38	1.58	1.46	1.68	0.48	1.18	2.24	1.13	2.34	1.81	1.18	4.72	1.31	44.08	0.66	21.8	0.561	2.66	15.1	58.5	0.188	0.246	32.56	125.03	35.49	10.18	29.94	84.33	32.73	4.61	5.43
S107	73-782	LAN	3	0.578	NA	3.68	1.2	1.54	8.96	1.64	1.53	1.84	0.48	1.22	2.32	1.18	2.51	1.89	1.26	5.28	1.32	47.97	0.732	23	0.564	2.52	12.9	59.6	0.172	0.232	32.11	139.78	39.15	12.55	27.98	86.46	32.89	5.29	5.3
S108	TM-1	FOR	1	0.25	Introduced in 1970	2.95	1.03	1.26	6.82	1.35	1.3	1.48	0.45	1.02	1.86	0.88	1.9	1.6	0.98	3.84	1.18	37.32	0.843	24.5	0.539	2.59	14.9	56	0.125	0.29	38.95	118.69	27.94	13.6	28.72	84.52	32.06	4.44	5.96
S109	Yinxingmian4	YER	3	0.498	2010	3.44	1.16	1.44	8.18	1.54	1.46	1.71	0.47	1.16	2.14	1.06	2.31	1.81	1.16	4.65	1.25	44.33	0.588	23	0.54	2.78	14.8	57.6	0.216	0.245	32.3	122.79	38.93	10.62	29.51	86.54	32.95	5.19	6.27
S110	Yun1812	YER	3	0.511	1989	3.54	1.18	1.46	8.38	1.59	1.49	1.74	0.48	1.2	2.21	1.1	2.38	1.82	1.18	4.74	1.28	43.14	0.614	22.2	0.549	2.86	15.5	57.6	0.181	0.269	32.37	117.24	29.46	12.21	30.97	85.2	33.85	4.45	5.8
S111	Tu83-161	LAN	2	0.381	NA	3.2	1.09	1.38	7.57	1.45	1.38	1.6	0.44	1.1	2.04	0.98	2.13	1.68	1.08	4.32	1.15	39.38	0.66	24.4	0.643	2.59	14.8	56.2	0.126	0.283	37.98	125.01	37.6	12.49	28.97	85.58	31.77	5.1	6.24
S112	Zhongmiansuo10	YER	3	0.498	1975	3.52	1.17	1.5	8.42	1.6	1.5	1.76	0.48	1.18	2.22	1.12	2.38	1.85	1.19	4.86	1.27	44.94	0.59	21	0.527	2.76	14.3	60.2	0.176	0.27	31.82	115.74	30.63	12.88	29.7	85.82	31.45	4.19	6.17
S113	Zhongmiansuo30	YER	3	0.535	1998	3.39	1.16	1.47	7.96	1.56	1.44	1.65	0.47	1.14	2.16	1.06	2.22	1.78	1.14	4.57	1.22	49.7	0.665	22.8	0.576	3.19	16.4	55.6	0.142	0.339	27.47	122.07	34.8	11.05	28.44	84.92	31.48	4.21	5.51
S114	Zhongmiansuo51504	LAN	3	0.593	NA	3.64	1.24	1.62	8.64	1.64	1.54	1.76	0.51	1.22	2.3	1.19	2.42	1.91	1.22	4.93	1.35	45.86	0.597	22.1	0.551	2.81	14.9	58.3	0.212	0.282	30.12	129.55	34.29	11.08	29.49	84.67	35.31	4.07	5.24
S115	Zhongmiansuo3	YER	1	0.264	1989	3	1.06	1.34	7.04	1.38	1.32	1.48	0.42	1.02	1.92	0.9	1.96	1.62	1	4	1.09	38.01	0.718	23.4	0.58	2.54	14.3	57.8	0.134	0.27	39.27	118.09	32.46	11.51	28.58	84.76	30.14	5	6.55
S116	Zhongmiansuo7	YER	1	0.232	1981	2.94	1.04	1.32	7.02	1.34	1.28	1.48	0.44	1	1.88	0.9	1.98	1.57	1	3.9	1.1	37.09	0.606	22.6	0.556	2.85	15.4	57.4	0.16	0.256	40.09	105.26	34.57	11.37	25.99	83.19	27.66	4.76	6.44
S117	CCRI8	YER	3	0.509	1976	3.49	1.18	1.53	8.42	1.57	1.46	1.7	0.48	1.17	2.22	1.16	2.34	1.81	1.19	4.96	1.24	44.75	0.53	21.2	0.53	2.91	14.9	59.2	0.174	0.27	32.74	137.05	35.93	10.95	29.07	85.23	31.18	4.9	6.05
S118	CCRI4	YER	1	0.215	1969	2.87	1.02	1.26	6.82	1.34	1.27	1.44	0.4	1	1.86	0.86	1.9	1.58	0.98	3.76	1.04	36.34	0.717	23.8	0.562	2.59	16	55.7	0.146	0.278	38.89	121.85	32.45	12.46	27.29	84.73	27.78	3.96	6.66
S119	CCRI100	YER	3	0.554	2016	3.56	1.21	1.56	8.69	1.61	1.51	1.78	0.46	1.2	2.26	1.17	2.42	1.9	1.24	5.16	1.28	45.38	0.63	21.6	0.579	2.55	14.3	59.7	0.18	0.246	32.35	140.2	38.66	10.55	28.47	86.16	33.52	5.02	5.69
S120	Zhongzhibd13	YER	1	0.291	1992	3.03	1.06	1.36	7.3	1.4	1.32	1.54	0.43	1.04	1.96	0.98	2.06	1.65	1.05	4.08	1.11	37.82	0.689	23.4	0.576	2.56	15.4	56.7	0.156	0.265	40.01	129.85	32.54	10.54	28.85	83.49	28.43	3.92	6.38
S121	Zongxu1	YER	1	0.283	1998	3.09	1.08	1.36	7.34	1.42	1.34	1.54	0.44	1.06	1.99	0.96	2.05	1.62	1.04	4.12	1.12	38.55	0.668	23.2	0.585	2.54	13.7	58.6	0.135	0.292	38.32	98.77	28	12.94	27.23	83.7	31.58	3.29	5.18
S122	Trice	FOR	2	0.325	Introduced in 1904	3.3	1.16	1.37	7.2	1.46	1.38	1.59	0.42	1.07	2.05	0.98	2.13	1.66	1.03	4.36	1.2	39.67	0.755	23.3	0.587	2.59	15.4	56.5	0.167	0.278	36.75	71.7	28.54	12.15	26.02	83.17	27.95	4.77	8.41
S123	Empire	FOR	3	0.49	Introduced in 1947	3.49	1.2	1.49	7.92	1.58	1.48	1.7	0.52	1.18	2.2	1.08	2.28	1.84	1.17	4.88	1.31	41.12	0.866	23.5	0.636	2.59	16.7	54.8	0.154	0.292	35.48	134.53	31.18	11.95	26.26	84.11	28.9	3.74	6.98
S124	GuangyeDeltapinecotton	FOR	2	0.411	Introduced in 1964	3.42	1.21	1.43	7.52	1.52	1.42	1.62	0.46	1.08	2.08	1.08	2.24	1.64	1.09	4.57	1.36	40.63	0.591	20.1	0.686	2.95	19.2	55.5	0.16	0.284	35.08	116.94	30.05	12.29	25.32	83.1	27.41	4.37	6.62
S125	King	FOR	2	0.435	Introduced in 1918	3.42	1.18	1.42	7.48	1.5	1.38	1.64	0.46	1.1	2.12	1.09	2.25	1.6	1.06	4.6	1.31	44.72	0.73	23.3	0.56	2.86	15.6	56	0.208	0.273	31.16	93.91	25.02	9.89	27.97	85.05	32.42	4.3	6.35
S126	Coker100 (2)	FOR	2	0.365	Introduced in 1929	3.2	1.1	1.34	7.16	1.42	1.28	1.55	0.38	1.04	1.94	0.94	2.18	1.68	1.08	4.59	1.2	41.53	0.897	24.8	0.601	2.8	15.9	54.5	0.189	0.299	35.5	95.19	29.87	9.91	29.54	85.21	27.69	4.65	6.36
S127	LambrightGL-5	FOR	3	0.556	Introduced in 1986	3.44	1.19	1.5	7.96	1.58	1.5	1.69	0.55	1.19	2.2	1.03	2.27	1.81	1.17	4.76	1.3	46.4	0.783	25.5	0.601	2.82	17.2	52.6	0.173	0.309	30.06	117.81	36.01	12.36	27.63	83.77	32.01	3.83	5.79
S128	McNair210	FOR	3	0.495	Introduced in 1986	3.51	1.21	1.48	7.92	1.56	1.42	1.7	0.45	1.14	2.14	1.08	2.4	1.77	1.16	4.97	1.31	43.17	0.728	23	0.578	2.96	16.3	55.9	0.184	0.314	33.71	134.67	33.76	12.2	28.85	82.96	32.16	3.52	5.09
S129	Meib-35	FOR	2	0.35	NA	3.28	1.18	1.42	7.42	1.52	1.38	1.6	0.46	1.11	2.08	1.02	2.22	1.72	1.14	4.46	1.23	39	0.621	19.5	0.606	2.55	18.7	57.6	0.168	0.24	37.25	96.58	21.96	13.35	27.93	84.65	31.17	3.6	6.17
S130	Jimian25	YER	3	0.459	1996	3.33	1.14	1.4	7.47	1.48	1.34	1.61	0.46	1.08	2.02	1	2.28	1.65	1.1	4.68	1.29	43.31	0.798	23.8	0.563	2.81	18.3	53.3	0.171	0.303	33.89	118.58	36.14	11.89	29.27	86.65	33.07	5.24	6.58
S131	Jimian11	YER	2	0.423	1982	3.42	1.12	1.3	7.36	1.49	1.34	1.63	0.4	1.08	2	0.99	2.24	1.68	1.08	4.85	1.23	46.35	0.599	20.4	0.594	2.9	17.5	57.5	0.221	0.275	30.37	94.44	30.71	11.28	29.47	85.58	35.22	5.03	5.82
S132	Nonglin1	FOR	3	0.562	Introduced in 1994	3.84	1.26	1.48	8.52	1.68	1.54	1.84	0.46	1.24	2.3	1.13	2.58	1.88	1.31	5.49	1.4	38.54	0.617	20.5	0.586	2.88	17.3	57.6	0.217	0.273	37.88	121.13	41.33	10.22	26.97	85.01	29.45	4.53	6.65
S133	Emian19	YZR	1	0.197	1994	2.86	0.99	1.14	6.32	1.28	1.16	1.4	0.37	0.95	1.75	0.84	1.91	1.48	0.96	3.88	1.07	37.89	0.745	23.6	0.656	2.9	17.2	54.5	0.161	0.288	39.34	120.6	31.02	12.83	27.74	83.94	30.04	3.89	5.19
S134	Emian6	YZR	2	0.32	NA	3	1.07	1.27	6.64	1.37	1.26	1.47	0.46	1	1.9	0.88	1.96	1.58	0.98	3.96	1.11	48.2	0.803	24.4	0.619	2.55	17.7	53.5	0.179	0.259	30.64	120.88	33.2	11.89	27.27	83.6	28.23	4.76	5.86
S135	Dongting1	YZR	3	0.608	1986	3.92	1.29	1.57	8.66	1.67	1.52	1.84	0.49	1.24	2.36	1.17	2.56	1.86	1.24	5.45	1.38	43.95	0.576	23.7	0.772	2.59	17.7	54.2	0.255	0.262	31.92	110.94	28.22	13.05	26.33	83.83	31.23	4.93	6.22
S136	Shanmian3	YER	2	0.402	1988	3.38	1.16	1.4	7.32	1.49	1.36	1.6	0.48	1.08	2.06	1	2.18	1.7	1.08	4.56	1.2	39.96	0.737	23.9	0.612	2.85	15.9	55.5	0.203	0.289	36.8	136.95	33.68	11.95	28.45	83.47	28.48	4.77	7.68
S137	Simian2	YZR	2	0.441	1984	3.48	1.19	1.44	7.53	1.54	1.42	1.66	0.5	1.12	2.12	1.08	2.24	1.74	1.1	4.66	1.25	39.83	0.812	23.6	0.595	2.83	17.4	54.4	0.18	0.282	37.32	118.52	30.43	14.35	29.91	83.67	29.46	4.01	6.28
S138	Siyang630	YZR	3	0.493	NA	3.72	1.22	1.48	7.81	1.57	1.46	1.69	0.48	1.14	2.16	1.1	2.3	1.79	1.13	5.1	1.28	42.2	0.664	21.6	0.536	3.06	18.5	55.1	0.205	0.315	33.29	106.8	29.75	13.37	25.62	83.46	29.92	4.82	5.79
S139	Xuzhou209	YZR	2	0.361	1986	3.27	1.14	1.37	7.04	1.46	1.34	1.56	0.46	1.06	2.02	1.02	2.12	1.68	1.04	4.46	1.18	37.98	0.571	20	0.665	2.84	19.1	56.3	0.149	0.286	38.41	125.58	30.51	12.36	29	85.12	28.86	5.09	6.9
S140	Zhongmiansuo49	NIR	3	0.529	2004	3.52	1.22	1.52	7.86	1.56	1.44	1.68	0.48	1.14	2.18	1.14	2.34	1.76	1.12	4.98	1.28	44.2	0.939	24.4	0.586	2.7	15.7	55.2	0.159	0.287	33.26	112.61	34.61	10.68	29.63	85.66	33.03	4.98	5.85
S141	Xinluzao49	NIR	1	0.297	2010	3.04	1.1	1.3	6.88	1.42	1.29	1.52	0.46	1.04	1.92	0.94	2.06	1.62	1.02	4.17	1.15	37.93	0.814	23.8	0.589	2.52	15.9	55.9	0.176	0.243	39.01	114.8	33.35	10.13	27.63	83.73	31.39	5.35	6.07
S142	Xinluzhong6	NIR	3	0.465	1997	3.46	1.18	1.45	7.71	1.53	1.4	1.68	0.44	1.12	2.09	1.08	2.36	1.74	1.13	4.93	1.29	37.61	0.729	22.7	0.599	2.7	16.7	56.1	0.215	0.257	36.76	102.79	29.07	10.97	32.43	88.82	41.2	3.84	5.59
S143	Xinshik33	NIR	4	0.647	NA	3.74	1.28	1.6	8.32	1.64	1.51	1.79	0.48	1.18	2.24	1.2	2.52	1.89	1.23	5.5	1.38	47.45	0.823	24	0.641	2.55	15.3	56.2	0.226	0.288	29.09	124.4	34.79	10.59	31.54	87.38	37.51	4	5.58
S144	Shinong1	NIR	4	0.645	NA	3.72	1.29	1.61	8.44	1.64	1.52	1.8	0.5	1.21	2.28	1.21	2.58	1.86	1.23	5.56	1.42	48.38	0.786	23.1	0.641	2.42	16.3	56.3	0.183	0.274	29.76	95.01	33.47	10.42	32.54	87.53	37.02	4.38	7.06
S145	Liaomian1	NER	3	0.531	1959	3.58	1.21	1.48	7.9	1.57	1.44	1.71	0.48	1.15	2.15	1.11	2.38	1.78	1.16	5.15	1.3	45.79	0.787	22.5	0.567	2.86	17.3	55.4	0.192	0.313	30.86	119.11	36.08	9.4	27.23	83.97	28.92	4.62	6.23
S146	Liaomian4	NER	3	0.485	1972	3.62	1.2	1.46	7.87	1.58	1.46	1.64	0.49	1.12	2.12	1.09	2.37	1.76	1.14	5.03	1.28	45.5	0.641	20.6	0.609	2.78	16.4	58.5	0.195	0.277	31.23	103.77	31.52	10.57	27.65	84.86	29.36	4.8	6
S147	Liaomian5	NER	3	0.539	1977	3.64	1.24	1.51	8.1	1.6	1.48	1.7	0.5	1.16	2.2	1.14	2.44	1.78	1.18	5.16	1.32	44.96	0.75	22.8	0.568	2.78	17.4	55.2	0.189	0.291	31.87	77.45	34.01	8.46	26.31	84.13	29.26	5.03	6.71
S148	Liaomian6	NER	3	0.511	1988	3.58	1.22	1.51	7.86	1.58	1.46	1.66	0.48	1.12	2.14	1.1	2.36	1.76	1.15	5.05	1.29	42.91	0.736	23.3	0.555	2.9	16.9	55	0.215	0.323	33.16	102.66	33.93	9.63	28.29	83.45	29.89	4.11	6.23
S149	Liaomian8	NER	2	0.37	1988	3.26	1.13	1.37	7.1	1.46	1.35	1.54	0.44	1.02	1.98	0.99	2.13	1.64	1.06	4.51	1.18	40.24	0.703	22	0.554	2.97	16.9	56.4	0.161	0.293	35.67	133.61	36.22	10.69	27.8	84.76	29.81	4.8	5.84
S150	Liaomian10	NER	3	0.522	1990	3.58	1.21	1.44	7.92	1.6	1.47	1.74	0.47	1.12	2.17	1.08	2.38	1.76	1.16	5.04	1.32	44.59	0.642	22.2	0.501	3.19	17.3	55.8	0.189	0.308	31.52	122.35	36.7	9.77	27.22	83.91	29.95	4.69	6.06
S151	Liaomian11	NER	3	0.568	1991	3.64	1.24	1.5	8.16	1.61	1.48	1.76	0.48	1.14	2.21	1.14	2.44	1.78	1.2	5.2	1.32	45.59	0.583	20.4	0.593	3.13	16.8	58	0.182	0.309	30.22	117.9	35.96	9.94	28.86	86.28	32.16	4.5	6.19
S152	Liaomian17	NER	3	0.569	2000	3.74	1.25	1.5	8.21	1.62	1.48	1.77	0.5	1.16	2.23	1.12	2.46	1.82	1.22	5.36	1.36	43.92	0.688	22.3	0.57	2.85	16.9	56.2	0.199	0.26	31.04	114.35	33.6	10.08	29.21	85.48	33.72	4.89	5.85
S153	Liaomian19	NER	2	0.352	2005	3.2	1.12	1.34	7.22	1.42	1.29	1.57	0.42	1.01	1.9	0.89	2.09	1.62	1.06	4.52	1.14	41.2	0.751	22.4	0.581	2.74	18.1	54.9	0.129	0.291	35.39	124.46	34.89	10.93	29.45	85.19	30.47	4.68	5.67
S154	Liaomian20	NER	3	0.619	2007	3.68	1.26	1.62	8.52	1.66	1.57	1.78	0.58	1.22	2.34	1.27	2.63	1.86	1.24	5.37	1.42	45.62	0.609	20.2	0.59	2.77	17.2	58.2	0.183	0.242	31.77	127	37.66	10.23	30.17	85.4	31.68	4.31	6.5
S155	Liaomian25	NER	3	0.586	2011	3.7	1.23	1.46	8.26	1.64	1.56	1.78	0.48	1.22	2.28	1.17	2.55	1.86	1.2	5.29	1.44	45.03	0.694	23.1	0.468	3.13	15.7	56.4	0.207	0.305	29.33	127.43	37.36	11.01	26.47	83.67	28	5.45	5.9
S156	Liaomian28	NER	3	0.575	2012	3.68	1.22	1.48	8.38	1.6	1.52	1.77	0.5	1.2	2.24	1.16	2.56	1.79	1.2	5.26	1.46	45.88	0.741	23.2	0.632	2.81	16.9	55.2	0.197	0.282	30.3	121.66	37.41	10.77	26.94	83.44	27.57	4.56	6.4
S157	Liaomian31	NER	3	0.491	2014	3.42	1.16	1.4	7.81	1.52	1.44	1.68	0.46	1.12	2.12	1.08	2.38	1.73	1.13	4.74	1.36	43.99	0.668	23.1	0.685	2.71	15.8	56.6	0.166	0.262	31.35	134.87	35.92	11.99	30.12	85.55	32.74	4.63	6.32
S158	Liaomian36	NER	3	0.476	2018	3.5	1.2	1.44	7.88	1.54	1.44	1.68	0.46	1.12	2.1	1.04	2.32	1.74	1.14	5	1.34	43.67	0.766	22.5	0.566	2.6	16.9	56.2	0.152	0.285	32.8	126.52	36.48	10.6	28.14	84.54	30.13	4.58	5.6
S159	Liaomian38	NER	3	0.567	2018	4.02	1.34	1.5	7.77	1.58	1.4	1.64	0.52	1.16	2.23	1.19	2.36	1.96	1.25	5.14	1.57	42.43	0.636	22.1	0.474	2.87	16.1	57.3	0.223	0.261	32.31	135.18	33.42	9.82	30.97	86.18	32.79	4.6	5.67
S160	Liaomian40	NER	4	0.634	2019	3.94	1.48	1.5	8.01	1.49	1.38	1.44	0.66	1.1	2.21	1.3	2.3	1.84	1.33	4.76	2.59	46.59	0.62	20.5	0.561	2.75	19.6	55.5	0.204	0.255	29.49	121.93	39.22	9.9	28.5	84.86	30.65	4.28	5.37
S161	Liaomian42	NER	3	0.495	2019	3.41	1.18	1.47	7.91	1.59	1.47	1.72	0.48	1.12	2.12	1.06	2.25	1.79	1.17	4.88	1.34	43.23	0.685	22.3	0.588	2.75	17.2	56.1	0.165	0.275	33.13	118.31	37.4	9.18	28.46	83.53	31.39	4.53	5.71
S162	Xinkemian1	YER	4	0.663	2009	3.76	1.28	1.63	8.71	1.68	1.56	1.86	0.56	1.24	2.33	1.23	2.56	1.92	1.24	5.61	1.46	44.99	0.761	23.8	0.621	2.86	15.1	56.4	0.217	0.268	30.58	139.68	37.3	10.34	28.49	85.83	30.41	4.61	6.23
S163	Kelin9828	YER	3	0.609	2009	3.87	1.34	1.62	8.67	1.72	1.42	1.78	0.48	1.2	2.22	1.08	2.48	1.9	1.24	5.67	1.26	47.52	0.805	23.8	0.549	2.85	15.1	56.4	0.217	0.27	29.29	131.4	36.98	10.04	27.25	84.47	28.66	5.57	5.7
S164	Jinke178	YER	4	0.67	2009	3.92	1.3	1.66	8.68	1.7	1.59	1.8	0.58	1.26	2.38	1.19	2.44	1.96	1.31	5.72	1.73	43.13	0.618	19.9	0.683	2.65	17.5	58.2	0.217	0.243	32.88	128.37	36.96	11.71	28.8	86.25	36.71	5.33	5.77
S165	Xinmumian5	YER	4	0.742	2010	4.1	1.3	1.58	9.24	1.79	1.65	1.92	0.58	1.33	2.48	1.2	2.56	2	1.38	6.1	1.78	47.78	0.746	23.2	0.575	2.76	16	56.3	0.22	0.27	29.46	110.02	37.69	10.84	27.75	85.21	31.66	5.1	6.41
S166	Bianmian11	YER	4	0.699	2010	4.48	1.32	1.56	8.26	1.7	1.52	1.78	0.51	1.29	2.34	1.21	2.56	2.12	1.35	5.5	1.81	46.79	0.778	23.2	0.542	2.86	15.3	56.8	0.205	0.276	30.2	120.73	38.23	10.58	28.4	86.64	31.87	4.96	5.88
S167	Zhongmiansuo79	YER	3	0.621	2010	3.84	1.23	1.56	8.68	1.62	1.48	1.76	0.5	1.24	2.33	1.17	2.62	1.84	1.27	5.42	1.66	43.71	0.868	24.6	0.584	2.74	16.6	55.1	0.183	0.284	32.26	147.42	38.2	10.2	27.43	84.72	28.23	5.48	5.55
S168	Liumian二	YER	3	0.555	2010	3.64	1.2	1.52	8.13	1.54	1.4	1.64	0.51	1.18	2.2	1.12	2.42	1.72	1.18	4.92	1.54	42.44	0.944	24.5	0.665	2.73	16.5	54.2	0.151	0.295	36.08	138.22	36.22	11.02	28.95	86.01	32.6	4.88	5.39
S169	K638	YER	3	0.621	2010	4.1	1.34	1.68	8.68	1.6	1.46	1.72	0.48	1.24	2.26	1.2	2.58	1.8	1.24	5.39	1.6	44.7	0.802	23.6	0.554	2.89	16.2	55.6	0.221	0.262	30.93	128.45	36.48	10.34	27.27	84.46	28.72	5.71	5.63
S170	GK164	YER	3	0.563	2010	3.65	1.24	1.54	8.34	1.65	1.5	1.77	0.46	1.2	2.24	1.1	2.54	1.83	1.26	5.11	1.44	41.46	0.607	20.9	0.582	2.9	16.8	57.7	0.189	0.269	33.44	121.09	34.85	10.21	31.37	85.35	34.95	4.5	6.36
S171	Chuanglu1	YER	3	0.604	2009	3.92	1.29	1.56	8.38	1.67	1.56	1.8	0.47	1.22	2.28	1.12	2.6	1.87	1.26	5.56	1.44	45.04	0.824	23.9	0.555	2.79	14.5	56.9	0.199	0.28	31.43	149.02	33.87	10.15	27.89	84.6	29.51	4.97	6.14
S172	Xinqiu4	YER	4	0.715	2009	4.02	1.34	1.64	9.04	1.75	1.61	1.92	0.51	1.32	2.48	1.26	2.86	1.98	1.44	5.87	1.42	46.18	0.727	23.2	0.526	2.8	14.6	57.7	0.19	0.276	29.55	108.1	37.09	9.35	28.56	84.65	32.4	5.07	5.32
S173	Chuangyoumian168	YER	4	0.68	2010	3.96	1.32	1.6	8.84	1.72	1.6	1.88	0.48	1.28	2.36	1.16	2.68	1.9	1.42	5.8	1.4	47.41	0.83	24	0.572	2.86	15.7	55.6	0.199	0.278	29.63	140.82	39.37	10.08	26.32	83.99	26.89	5.87	5.52
S174	Shizao98	YER	4	0.646	2009	3.84	1.29	1.57	8.5	1.7	1.56	1.84	0.48	1.3	2.36	1.2	2.62	1.9	1.3	5.62	1.62	44.76	0.795	23.6	0.519	2.81	15.7	56.1	0.178	0.277	30	154.2	37.4	10.12	26.98	84.68	28.06	5.47	5.83
S175	Jikemian1	YER	4	0.675	2010	4.04	1.32	1.63	8.91	1.76	1.58	1.9	0.5	1.28	2.38	1.19	2.67	1.94	1.34	5.86	1.42	46.28	0.827	24	0.564	2.7	15.3	56.1	0.194	0.278	30.14	141.7	36.68	10.24	27.05	83.94	28.73	5.28	5.68
S176	Xipu6	NIR	4	0.709	2010	4	1.32	1.64	8.93	1.76	1.61	1.88	0.6	1.26	2.34	1.2	2.65	1.97	1.31	5.84	1.54	45.32	0.615	20	0.534	3	18.6	56.7	0.199	0.282	31.14	136.77	35.82	9.84	29.86	86.02	33.44	5.14	6.03
S177	Xinluzao38	NIR	4	0.742	2008	4.23	1.34	1.64	9.21	1.8	1.62	1.97	0.56	1.32	2.46	1.22	2.78	1.97	1.38	6.06	1.42	48.13	0.74	23.7	0.547	2.7	15.1	56.7	0.231	0.297	29.45	131.75	34.19	11.62	29.66	85.66	32.37	4.5	6.55
S178	KN27-3	LAN	4	0.653	NA	3.8	1.28	1.54	8.44	1.68	1.55	1.86	0.5	1.22	2.28	1.12	2.56	1.9	1.28	5.42	1.39	47.22	0.805	23.1	0.623	2.93	16.1	55.9	0.245	0.294	28.41	127.65	34.43	10.47	28.04	86.17	32.44	4.9	5.96
S179	Han8266	YER	3	0.57	2014	3.74	1.28	1.57	8.63	1.66	1.55	1.84	0.52	1.26	2.32	1.12	2.58	1.86	1.26	5.61	1.34	44.47	0.724	20.4	0.59	2.26	17.2	58.4	0.146	0.208	33.29	130.54	36.7	11.11	29.22	85.69	31.78	4.95	6.2
S180	Zhongmian113	YER	4	0.771	2019	4.26	1.36	1.65	8.8	1.76	1.64	1.9	0.56	1.29	2.39	1.17	2.67	1.98	1.36	6.02	1.67	49.68	0.759	22.6	0.478	2.86	15	57.7	0.292	0.316	25.91	122.55	38.84	10.32	30.78	85.33	37.19	4.97	5.64
S181	Han9898	YER	3	0.598	NA	3.66	1.25	1.55	8.52	1.62	1.5	1.78	0.53	1.21	2.26	1.12	2.52	1.78	1.26	5.26	1.35	44.42	0.788	25.5	0.737	2.42	14.5	55.7	0.189	0.238	33.31	126.64	38.81	10.81	28.68	87.04	32.22	5.24	6.48
S182	Liaomian46	NER	4	0.637	2020	3.8	1.29	1.6	8.69	1.68	1.56	1.84	0.52	1.22	2.32	1.13	2.6	1.86	1.29	5.57	1.38	45.36	0.736	22.6	0.587	2.98	17.3	55.3	0.196	0.277	32.29	118.43	37.59	9.89	29.07	84.66	29.26	4.49	6.37
S183	Liaomian45	NER	3	0.519	2020	3.5	1.2	1.46	8.03	1.58	1.47	1.74	0.48	1.16	2.15	1.02	2.44	1.78	1.21	4.94	1.27	44.75	0.735	22.6	0.57	2.82	18.5	54.3	0.146	0.289	32.48	132	36.14	10.05	27.69	82.83	30.44	5.14	5.82
S184	Liaomian43	NER	3	0.625	2019	3.73	1.26	1.56	8.48	1.66	1.54	1.81	0.5	1.22	2.26	1.12	2.57	1.83	1.25	5.24	1.33	45.87	0.805	23	0.57	2.78	16.9	55.4	0.18	0.279	30.5	138.09	38.35	10.1	28.46	85.51	34.31	5.31	4.96
S185	Jinxiumian1	YER	4	0.706	2010	4.02	1.34	1.64	9.1	1.76	1.6	1.92	0.54	1.28	2.42	1.22	2.72	1.92	1.34	5.82	1.41	48.04	0.713	21.2	0.603	2.69	17.3	57.1	0.208	0.256	29.08	120.03	36.51	10.37	29.46	86.22	31.7	4.68	6.46
S186	Kekangmian2	YER	4	0.68	2010	3.87	1.3	1.6	8.87	1.7	1.57	1.9	0.53	1.26	2.38	1.18	2.67	1.88	1.31	5.57	1.4	46.6	0.745	23.5	0.569	2.93	15.2	56.6	0.209	0.266	30.82	130.42	37.79	11.48	30	86.78	32.13	5.13	6.21
S187	Datang6f1	YZR	4	0.69	NA	3.96	1.32	1.63	8.87	1.72	1.58	1.9	0.53	1.27	2.36	1.17	2.68	1.9	1.33	5.74	1.42	47.03	0.798	24.1	0.578	2.75	16.4	54.9	0.241	0.279	29.84	128.49	35.88	12.19	28.99	84.71	32.7	4.5	5.65
S188	Jiumian11	NIR	2	0.347	2010	3.28	1.1	1.34	7.16	1.46	1.36	1.6	0.42	1.06	1.98	0.9	2.18	1.62	1.08	4.32	1.18	39.08	0.528	19.5	0.711	2.75	21.7	54.3	0.161	0.253	38.61	91.29	30.77	10.66	28.03	84.52	32.64	4.25	5.41
S189	Xinluzhong47	NIR	4	0.642	2010	3.96	1.3	1.58	8.33	1.72	1.58	1.82	0.5	1.22	2.28	1.15	2.49	1.95	1.28	5.56	1.34	42.55	0.718	20.6	0.636	2.58	17.6	57.3	0.288	0.272	32.91	125.53	37.61	10.79	31.98	86.43	37.82	4.05	5.37
S190	Xinluzhong45	NIR	4	0.676	2010	3.97	1.32	1.6	8.82	1.74	1.6	1.86	0.52	1.26	2.36	1.16	2.68	1.94	1.35	5.6	1.4	48.64	0.55	20.5	0.643	3.05	17	57.7	0.28	0.249	27.94	127.51	34.1	11.15	28.7	84.61	30.7	4.55	6.1
S191	Xincaimian18	NIR	4	0.703	2010	4.11	1.35	1.58	9.08	1.81	1.66	1.96	0.56	1.31	2.45	1.18	2.74	1.96	1.33	5.8	1.53	46.8	0.739	22.2	0.57	2.55	15.9	57.6	0.197	0.275	29.57	111.25	30.9	10.47	31.38	85.07	31.83	3.69	5.39
S192	Quanmian2005	YZR	4	0.631	2010	3.94	1.31	1.62	8.57	1.7	1.57	1.84	0.55	1.22	2.34	1.16	2.58	1.88	1.3	5.5	1.35	45.14	0.639	21.4	0.604	2.68	15.9	58.3	0.222	0.263	31.6	125.6	38.65	10.14	29.2	85.6	30.66	4.77	6.29
S193	Zhoumian8	YER	3	0.576	2011	3.63	1.24	1.54	8.35	1.64	1.46	1.78	0.52	1.16	2.2	1.09	2.46	1.77	1.24	5.24	1.33	45.36	0.698	23.4	0.628	2.83	16.1	55.9	0.235	0.26	31.42	136.85	36.95	10.53	28.21	85.74	31.2	4.58	6.09
S194	Sgkjinke10	YER	4	0.71	2011	3.94	1.32	1.62	9.05	1.74	1.6	1.88	0.54	1.27	2.39	1.24	2.84	1.9	1.3	5.94	1.48	46.63	0.705	23.2	0.474	2.88	15.1	57.1	0.203	0.287	30.48	122.43	35.96	9.21	30.65	87.38	34.16	4.92	6.81
S195	Zhongjiangmian8	YZR	4	0.749	2011	4.21	1.36	1.68	9.48	1.82	1.66	1.98	0.54	1.35	2.51	1.28	2.98	1.98	1.36	6.17	1.53	48.42	0.662	20.2	0.694	2.41	15.5	60.1	0.235	0.208	29.36	142.39	38.19	12.11	30.54	85.77	34.43	4.98	6.08
S196	Yu068	YER	3	0.494	2012	3.72	1.24	1.44	8.6	1.67	1.54	1.84	0.51	1.24	2.3	1.1	2.69	1.82	1.22	5.34	1.4	45.4	0.601	19.2	0.586	2.5	17.9	58.8	0.179	0.229	30.11	96.62	24.83	11.29	25.14	80.98	25.82	3.6	5.76
S197	Nannong15	YER	2	0.374	2012	3.22	1.09	1.26	7.12	1.44	1.32	1.56	0.44	1.05	1.94	0.94	2.24	1.62	1.06	4.54	1.18	42.84	0.584	20.6	0.654	2.76	18.5	56.4	0.207	0.252	33.92	121.19	33.74	10.37	30.14	86.45	32.39	4.56	5.68
S198	Yuzaomian9110	YER	3	0.589	2012	3.75	1.28	1.55	8.52	1.67	1.55	1.8	0.54	1.22	2.28	1.15	2.62	1.88	1.26	5.6	1.36	44.81	0.763	22.6	0.57	2.76	17.1	55.7	0.199	0.259	32.34	111.88	35.04	10.07	26.27	83.33	27.45	4.81	6.47
S199	Shannongmian7	YER	4	0.665	2010	3.86	1.3	1.58	8.67	1.7	1.56	1.86	0.51	1.24	2.31	1.16	2.7	1.9	1.28	5.52	1.38	45.28	0.891	24.1	0.601	2.64	16.5	54.7	0.215	0.281	32.03	141.66	37.72	10.25	28.79	86.02	32.02	5.37	5.96
S200	DM539	YER	4	0.662	2011	3.89	1.32	1.6	8.94	1.72	1.58	1.88	0.5	1.24	2.35	1.18	2.7	1.9	1.29	5.63	1.4	45.73	0.77	23.4	0.54	2.77	16.5	55.5	0.193	0.285	30.52	136	35.45	11.13	27.9	85.05	31.2	5.51	6.6
S201	Xumian21	YZR	2	0.422	2010	3.43	1.18	1.42	7.93	1.54	1.42	1.7	0.44	1.14	2.1	1	2.36	1.7	1.16	4.8	1.24	37.05	0.76	23.1	0.6	2.6	15.4	57.1	0.185	0.244	36.82	133.45	36.46	12.11	28.12	84.94	32.31	4.48	5.65
S202	Jiumian13	NIR	4	0.639	2011	3.83	1.29	1.58	8.72	1.7	1.58	1.9	0.52	1.24	2.34	1.14	2.74	1.88	1.26	5.44	1.34	44.8	0.739	23.1	0.605	2.77	16.7	55.6	0.186	0.316	31.69	112.11	26.74	10.55	29.08	84.23	32.94	4.58	5.28
S203	Kemian7	YZR	3	0.559	2011	3.66	1.24	1.48	8.26	1.65	1.51	1.8	0.48	1.2	2.22	1.01	2.58	1.81	1.18	5.06	1.27	43.65	0.614	20.2	0.554	3.02	17.5	57.7	0.193	0.262	32.03	127.64	35.32	10.42	32.05	86.34	35.88	4.11	5.65
S204	Nannong881	YER	3	0.609	2013	3.72	1.23	1.47	8.35	1.66	1.54	1.82	0.53	1.19	2.21	1.04	2.63	1.81	1.22	5.35	1.44	45.46	0.825	23.8	0.564	2.81	16.7	54.8	0.189	0.293	31.94	139.64	39.06	10.44	28.16	85.57	32.89	5.11	6.03
S205	Xinluzhong63	NIR	3	0.559	2013	3.72	1.24	1.45	8.1	1.66	1.54	1.82	0.5	1.18	2.16	0.99	2.54	1.84	1.2	5.06	1.28	43.45	0.55	20.4	0.599	3.03	16.7	58.3	0.223	0.266	32.19	119.47	32.73	11.46	32.15	86.43	35.73	4.49	5.92
S206	Xinluzhong68	NIR	3	0.58	2013	3.93	1.3	1.55	8.42	1.71	1.58	1.85	0.55	1.22	2.23	1.01	2.58	1.9	1.27	5.44	1.26	44.35	0.614	18.6	0.582	2.72	16	61.1	0.235	0.212	30.65	77.66	32.96	10.82	31.6	87.47	35.92	3.96	6.25
S207	Nongdamian13	YER	3	0.597	2013	3.78	1.28	1.56	8.65	1.67	1.54	1.86	0.5	1.2	2.24	1.06	2.68	1.82	1.25	5.49	1.32	44.39	0.785	23.5	0.557	2.54	15.5	56.7	0.231	0.239	31.87	138.32	36.97	10.39	29.41	86.04	33.14	4.91	5.66
S208	Xinluzhong74	NIR	4	0.695	2014	4.2	1.32	1.61	8.9	1.76	1.65	1.93	0.54	1.25	2.34	1.06	2.76	1.9	1.3	5.92	1.32	45.65	0.793	22.8	0.578	2.74	18.3	54.3	0.205	0.308	30.61	118.83	34.2	11.28	30.02	84.91	31.57	4.83	6.56
S209	Xinluzhong73	YER	4	0.67	2014	4.04	1.32	1.6	8.89	1.74	1.62	1.92	0.52	1.22	2.3	1.03	2.74	1.88	1.28	5.71	1.27	45.44	0.839	23.7	0.606	2.83	15.8	55.7	0.191	0.284	31.7	130.06	33.02	11.99	31.53	86.3	33.86	5.04	5.77
S210	Wan198	YER	3	0.605	2014	3.94	1.28	1.56	8.4	1.67	1.58	1.8	0.5	1.2	2.23	1.05	2.6	1.86	1.23	5.51	1.32	43.19	0.826	23.6	0.607	2.88	16.4	55.2	0.215	0.288	32.21	142.24	38.09	10.15	26.9	84.24	27.01	5.2	5.58
S211	Miaobao21	YER	3	0.599	2012	3.78	1.26	1.55	8.3	1.62	1.55	1.79	0.47	1.17	2.21	1	2.65	1.83	1.24	5.24	1.22	45.42	0.752	23.6	0.529	2.98	16.5	55.2	0.241	0.281	31.46	117.29	40.88	10.83	28.89	86	33.3	5.2	6.32
S212	Xibeinongdamian5392	YER	4	0.67	2011	3.86	1.28	1.59	8.92	1.7	1.6	1.88	0.54	1.22	2.36	1.16	2.62	1.87	1.24	5.6	1.43	46.45	0.847	24	0.596	2.61	16.5	55	0.197	0.273	31.18	138.45	36.64	10.46	29.49	86.3	32.58	4.97	6.15
S213	Zhongmiansuo81	YER	3	0.616	2012	3.98	1.3	1.62	8.9	1.7	1.6	1.86	0.57	1.22	2.34	1.16	2.6	1.88	1.26	5.52	1.44	45.38	0.589	22.3	0.564	2.87	16.1	57.1	0.271	0.271	30.56	99.5	30.06	10.56	26.65	83.54	27.69	3.67	6.34
S214	Lumianyan37	YER	4	0.649	2009	3.88	1.31	1.58	8.77	1.7	1.58	1.84	0.54	1.2	2.31	1.12	2.57	1.88	1.24	5.48	1.44	45.36	0.626	22.9	0.558	3.03	16.4	56	0.222	0.263	31.25	118.24	37.62	10.7	28.45	85.84	33.66	5.3	6.03
S215	Lumianyan38	YER	4	0.643	2009	4.1	1.28	1.53	8.62	1.68	1.56	1.86	0.52	1.24	2.28	1.08	2.54	1.86	1.25	5.52	1.38	45.72	0.656	23.2	0.547	3.07	15.8	56.2	0.265	0.268	30.01	135.5	35.23	10.79	29.98	85.75	32.48	4.67	6.16
S216	Jinmian55	YER	4	0.692	2012	4.04	1.32	1.64	9.26	1.76	1.6	1.94	0.56	1.27	2.38	1.14	2.67	1.94	1.31	6.17	1.47	47.33	0.792	23.2	0.576	2.74	13.5	58.7	0.193	0.274	29.88	124.35	35.06	11.49	27.2	85.59	32.85	5.67	5.71
S217	Xincaimian22	NIR	4	0.689	2012	4.08	1.34	1.62	9.12	1.78	1.6	1.92	0.58	1.3	2.38	1.14	2.59	1.96	1.3	5.77	1.44	43.67	0.807	23.2	0.556	2.62	16	56.3	0.193	0.311	30.99	97.82	37.52	9.37	27.97	85.35	32.51	3.6	5.85
S218	Chuangmian45	YER	4	0.666	2015	3.92	1.32	1.62	9.03	1.75	1.55	1.88	0.53	1.26	2.32	1.11	2.48	1.92	1.27	5.78	1.42	45.26	0.7	23.4	0.587	2.92	16.5	55.4	0.231	0.279	30.51	135.25	37.18	10.7	28.17	84.81	29.34	5.06	5.96
S219	Xinluzhong59	NIR	4	0.63	2012	3.98	1.32	1.59	8.9	1.72	1.52	1.86	0.52	1.26	2.3	1.1	2.46	1.92	1.26	5.42	1.42	43.73	0.695	22	0.584	2.84	17.1	56.3	0.215	0.273	31.62	123.56	33.14	12	29.74	85.72	33.43	4.05	6.12
S220	Xinluzhong57	NIR	4	0.68	2012	4.02	1.33	1.64	9	1.74	1.54	1.89	0.52	1.26	2.31	1.08	2.52	1.96	1.26	5.64	1.44	47.32	0.805	23.1	0.536	2.94	17.3	54.7	0.242	0.306	29.27	120.42	33.71	11.05	28.28	83.9	32.89	4.71	5.79
S221	Xinluzhong56	NIR	4	0.679	2012	4.06	1.36	1.68	9.2	1.77	1.54	1.89	0.53	1.26	2.32	1.1	2.51	1.96	1.28	5.74	1.42	44.55	0.728	22.4	0.568	2.57	16.2	57.1	0.179	0.288	30.82	96.87	35.13	10.57	31.48	85.96	38.7	3.98	5.32
S222	Xincaimian19	NIR	3	0.553	2011	3.8	1.22	1.45	8.22	1.68	1.45	1.76	0.51	1.22	2.14	0.94	2.33	1.78	1.12	5.1	1.32	43.46	0.728	23.2	0.563	2.84	17.4	54.7	0.183	0.327	31.85	101.32	27.74	11.41	30.94	86.24	35.93	3.93	5.22
S223	Xinluzhong51	NIR	4	0.673	2011	4.14	1.33	1.58	9.18	1.79	1.56	1.9	0.53	1.31	2.32	1.1	2.69	1.93	1.24	5.82	1.47	46.98	0.794	21.7	0.548	2.64	15.5	58.3	0.238	0.271	29.07	90.71	33.5	9.67	31.06	86.53	32.96	3.72	5.78
S224	Zhongmiansuo61	YER	3	0.569	2011	3.72	1.26	1.49	8.48	1.66	1.45	1.76	0.48	1.21	2.15	1.03	2.53	1.81	1.14	5.18	1.37	43.35	0.728	23.9	0.594	2.87	16	55.3	0.199	0.278	31.38	139.78	37.03	11.14	29.25	86.05	30.62	4.73	6
S225	Jizhongmian608	YER	2	0.432	2012	3.37	1.17	1.38	7.75	1.51	1.33	1.6	0.46	1.1	1.97	0.96	2.29	1.67	1.03	4.46	1.24	42.46	0.814	24.2	0.617	2.72	16.4	54.8	0.157	0.271	33.31	147.42	34.74	10.7	28.51	85.22	32.4	4.84	5.68
S226	Kuaiyu66	YER	3	0.525	2011	3.72	1.24	1.5	8.22	1.66	1.44	1.7	0.46	1.17	2.1	0.98	2.44	1.82	1.12	5.1	1.32	44.45	0.641	22.8	0.542	3.09	15.3	57.2	0.229	0.28	31.89	128.07	31.83	9.92	28.78	85.47	30.62	5.2	6.4
S227	JZ0919	YZR	4	0.659	2014	4.12	1.34	1.62	8.96	1.76	1.54	1.84	0.51	1.26	2.26	1.08	2.64	1.9	1.2	5.72	1.43	48.09	0.675	21.7	0.569	2.84	16.6	57.1	0.229	0.282	29.24	146.15	38.62	10.85	29.3	84.02	31.24	4.68	5.67
S228	Huamian3109	YZR	4	0.648	2014	3.82	1.28	1.65	8.72	1.71	1.62	1.62	0.5	1.18	2.42	1.18	2.44	1.99	1.33	5.7	1.47	45.94	0.751	22.9	0.565	2.84	15.7	56.8	0.266	0.278	30.11	136.03	39.01	10.59	29.15	83.5	30.17	4.41	6.34
S229	Shizao2	NIR	4	0.691	2014	4.1	1.38	1.68	9.08	1.74	1.64	1.92	0.55	1.3	2.45	1.26	2.81	1.94	1.26	5.7	1.43	45.6	0.853	23.6	0.556	2.7	14.9	56.9	0.2	0.29	29.88	126.43	37.47	9.71	26.53	83.21	26.96	4.24	5.61
S230	Xinshi71143	NIR	4	0.677	2014	4.04	1.34	1.6	8.8	1.72	1.62	1.88	0.52	1.29	2.4	1.16	2.66	1.94	1.23	5.58	1.42	42.07	0.82	22.7	0.526	2.93	17	55.5	0.202	0.304	32.18	150.5	37.76	10.85	28.79	85.31	31.53	5.19	5.84
S231	Suyan608	YZR	3	0.616	2014	3.74	1.28	1.67	8.94	1.7	1.61	1.64	0.47	1.2	2.44	1.18	2.52	1.94	1.48	5.58	1.56	43.5	0.668	21.4	0.574	2.53	16.1	58.3	0.177	0.276	31.87	105.82	34.81	10.99	28.69	84.23	31.06	4.9	5.89
S232	Zhongchuang76	YER	3	0.6	2014	3.59	1.23	1.6	8.49	1.64	1.56	1.58	0.44	1.13	2.35	1.1	2.39	1.9	1.4	5.3	1.43	43.21	0.822	23	0.63	2.62	17.4	55.1	0.184	0.289	31.67	138.77	38.09	11.4	29.69	86.19	32.47	4.62	6.31
S233	Xinminmian1	YER	4	0.655	2014	3.78	1.24	1.66	8.97	1.7	1.65	1.74	0.44	1.18	2.47	1.18	2.55	1.96	1.49	5.82	1.52	43.44	0.672	22.4	0.525	2.84	16.5	56.6	0.188	0.26	31.53	132.31	36.75	10.84	28.82	86.25	32.85	5.32	6.17
S234	Xumian266	YER	4	0.66	2014	3.8	1.28	1.66	8.77	1.72	1.66	1.74	0.47	1.18	2.5	1.22	2.5	1.98	1.48	5.94	1.56	43.62	0.729	22.9	0.561	2.68	15.5	57.1	0.206	0.268	29.46	128.91	40.91	9.71	26.68	84.6	28.68	4.75	6.26
S235	Jinghuamian116	YZR	4	0.766	2015	4.25	1.31	1.6	9.54	1.82	1.66	1.95	0.6	1.36	2.52	1.22	2.6	2.05	1.41	6.6	1.79	47.23	0.747	22.9	0.524	2.78	14.1	58.5	0.219	0.285	29.12	131.5	38.2	11.33	30.54	84.98	28.72	5.06	6.69
S236	Huahui15	YZR	4	0.687	2015	3.96	1.3	1.62	8.72	1.72	1.58	1.78	0.58	1.25	2.35	1.17	2.38	1.96	1.31	5.86	1.62	46.33	0.867	23.2	0.538	2.57	18	54.3	0.166	0.296	32.33	130.27	39.85	10.85	29.99	85.63	31.97	4.39	5.83
S237	Gangzaomian0379	YZR	4	0.727	2015	3.94	1.27	1.71	9.06	1.72	1.66	1.7	0.44	1.16	2.48	1.18	2.53	2.03	1.5	5.92	1.56	49.73	0.722	22.6	0.655	2.79	18.3	54.5	0.189	0.267	27.85	117.84	41.44	10	28.49	84.9	34.18	4.7	6.6
S238	Chuanshengmian9	YZR	3	0.58	2013	3.61	1.22	1.6	8.33	1.62	1.58	1.58	0.44	1.07	2.3	1.08	2.26	1.86	1.38	5.23	1.46	46.11	0.706	24.2	0.712	2.57	14.6	56.7	0.205	0.266	30.58	132.74	38.09	10.54	28.99	85.08	33.16	4.38	5.59
S239	Xinluzhong41	YER	4	0.634	2009	4.02	1.23	1.54	8.38	1.76	1.56	2.18	0.58	1.26	2.18	0.98	2.58	2.03	1.11	5.58	1.16	43.31	0.735	24.1	0.519	2.9	16.9	54.4	0.217	0.306	31.53	141.03	37.99	9.93	26.76	83.65	27.94	5.22	5.49
S240	Xinluzhong46	NIR	3	0.581	2010	3.97	1.32	1.53	8.33	1.72	1.52	1.96	0.44	1.2	2.15	0.92	2.47	1.92	1.18	5.38	1.2	45.96	0.611	21.3	0.56	3.58	15.2	58.2	0.247	0.267	29.87	116.28	36.18	9.91	27.8	84.61	27.67	4.71	6.23
S241	Zhongmiansuo96	YER	3	0.618	2015	3.84	1.36	1.59	8.52	1.72	1.54	1.86	0.45	1.2	2.19	1.02	2.56	1.87	1.19	5.38	1.34	43.96	0.762	22.9	0.564	2.77	16	56.5	0.206	0.28	31.09	121.12	36.09	10.45	30.38	86.78	38.5	4.12	5.55
S242	Longzongmian3	NIR	3	0.561	2016	3.73	1.34	1.56	8.24	1.72	1.53	1.84	0.42	1.18	2.16	1.04	2.51	1.89	1.2	5.24	1.46	46.56	0.711	23	0.586	2.71	16.5	56.1	0.179	0.277	30.33	124.38	28.75	11.15	30.62	81.86	32.51	3.14	5.57
S243	Baimian15	YER	3	0.562	2016	3.75	1.33	1.51	8.34	1.66	1.49	1.82	0.44	1.18	2.14	1.06	2.55	1.86	1.2	5.34	1.48	45.42	0.628	21.8	0.552	2.91	16.3	57.4	0.207	0.26	31.12	128.47	37.13	10.77	27.84	84.89	29.41	5.12	6.14
S244	GB819	YER	3	0.588	2016	3.74	1.31	1.52	8.46	1.64	1.49	1.82	0.45	1.18	2.13	1.07	2.58	1.84	1.22	5.38	1.54	46.47	0.56	22.3	0.557	2.88	15.7	57.5	0.201	0.261	30.18	131.8	37.55	10.7	29.31	85.66	34.13	4.94	5.78
S245	Z1112	NIR	3	0.583	2016	3.94	1.3	1.44	7.98	1.62	1.56	1.76	0.44	1.16	2.06	1.06	2.48	1.82	1.19	5.26	1.51	46.48	0.577	20.1	0.614	3.06	17.8	57.3	0.25	0.26	30.07	128.94	35.95	13.17	32	87.83	35.46	3.75	6.52
S246	Xinluzao75	NIR	4	0.692	2016	4.14	1.36	1.62	9.09	1.76	1.58	1.94	0.46	1.26	2.26	1.15	2.82	2.04	1.38	5.92	1.73	48.7	0.477	18.6	0.632	2.84	17.9	59.1	0.193	0.253	28.8	121.78	36.88	10.85	28.51	85.55	32.88	4.52	6.23
S247	Xinluzhong81	NIR	3	0.599	2016	3.9	1.36	1.53	8.55	1.68	1.5	1.82	0.46	1.21	2.16	1.1	2.62	1.9	1.24	5.4	1.5	46.48	0.637	20.2	0.587	2.73	16.7	58.8	0.227	0.226	30.1	99.8	34.42	10.34	30.36	86.54	34.96	4.56	5.66
S248	Zhongmiansuo114 (zhongmb11167)	YZR	3	0.499	NA	3.58	1.25	1.42	8.02	1.58	1.41	1.72	0.42	1.14	2.02	0.99	2.48	1.78	1.17	4.91	1.43	43.08	0.625	21	0.573	2.79	17.7	56.9	0.173	0.254	31.95	132.74	31.13	12.35	32.11	87.23	35.68	4.86	5.98
S249	Jiumian20 (361)	NIR	4	0.689	NA	3.98	1.3	1.62	8.82	1.73	1.58	1.8	0.57	1.26	2.37	1.18	2.44	1.99	1.34	5.98	1.69	45.39	0.803	22.4	0.568	2.75	16.5	56.5	0.205	0.28	31.64	115.68	31.11	11.19	30.99	84.73	38.16	4.35	5.58
S250	Xinluzhong85-ta10-1084	NIR	4	0.683	NA	4.01	1.38	1.58	8.77	1.74	1.58	1.88	0.45	1.26	2.37	1.18	2.71	1.96	1.26	5.66	1.56	47.74	0.725	22.6	0.552	2.82	15.9	56.9	0.199	0.298	28.92	114.26	35.12	11.09	32.14	84.24	35.41	3.51	5.31
S251	Xinluzhong82-th08-118	NIR	4	0.683	NA	3.98	1.39	1.6	8.7	1.71	1.56	1.86	0.45	1.25	2.36	1.2	2.68	1.94	1.25	5.72	1.54	47.08	0.649	23.2	0.591	2.87	16.9	55.4	0.223	0.274	28.96	101.4	33.1	9.71	29.22	86.8	32.91	4.84	6.5
S252	Xinluzao82-y17	NIR	4	0.654	NA	4.01	1.4	1.6	8.82	1.71	1.56	1.88	0.44	1.26	2.38	1.19	2.7	1.98	1.27	5.63	1.56	45	0.729	21.4	0.55	2.71	15.7	58.5	0.203	0.268	30.65	105.94	35.27	8.81	30.4	86.64	31.88	4.04	6.73
S253	Hangmian12	YER	4	0.703	2017	4.12	1.42	1.63	8.96	1.77	1.61	1.92	0.47	1.29	2.42	1.24	2.72	2.04	1.3	5.72	1.62	45.38	0.58	19.8	0.716	2.89	17.3	58.3	0.211	0.252	31.59	98.68	35.84	10.92	28.85	86.24	31.6	5.11	6.45
S254	Zhong518	YER	4	0.655	2019	3.87	1.36	1.58	8.81	1.68	1.53	1.87	0.42	1.26	2.37	1.17	2.7	1.92	1.26	5.72	1.58	45.45	0.819	24.1	0.589	2.64	15.1	56.3	0.163	0.294	30.89	142.09	36.07	10.96	28.77	86.14	32.51	4.94	6.46
S255	Nannong991	YZR	3	0.592	2018	3.75	1.32	1.5	8.39	1.63	1.45	1.8	0.45	1.22	2.28	1.14	2.58	1.84	1.2	5.36	1.6	44.5	0.673	22.2	0.523	2.84	16.4	56.8	0.215	0.265	30.42	136.52	37.71	11.09	29.92	85.29	32.72	4.74	6.22
S256	Zhongmiansuo109	YER	3	0.616	2018	3.82	1.36	1.53	8.54	1.65	1.5	1.84	0.42	1.22	2.3	1.18	2.61	1.93	1.24	5.36	1.56	47.6	0.635	21.6	0.552	2.95	15.1	58.6	0.231	0.272	29.52	121.77	34.64	9.45	28.37	85.56	32.64	4.42	5.82
S257	Ganmian207	YZR	4	0.677	2018	4.08	1.39	1.58	9.05	1.74	1.6	1.94	0.46	1.3	2.44	1.24	2.7	1.96	1.32	5.77	1.65	45.37	0.597	20.8	0.57	2.88	15.3	59.4	0.203	0.266	32.61	134.17	38.85	11.82	29	84.78	32.54	5.17	6.49
S258	Lumian2632	YER	3	0.602	2018	3.8	1.31	1.47	8.48	1.65	1.48	1.84	0.41	1.22	2.28	1.14	2.62	1.88	1.23	5.44	1.56	43.27	0.683	23.7	0.595	2.77	14.6	57.2	0.205	0.251	32.55	140.32	38.78	10.99	29.62	87.21	33.68	5.25	5.86
S259	Shannongmian14	YER	3	0.596	2016	3.8	1.31	1.46	8.41	1.64	1.5	1.84	0.41	1.22	2.28	1.14	2.6	1.88	1.22	5.43	1.56	43.02	0.795	24.1	0.553	2.86	16.6	54.6	0.196	0.281	32.08	137.41	36.78	11.24	27.42	85.24	30.2	5.25	6.1
Note: YZR: Yangtze River Basin, YER: Yellow River Basin, NER: Northern extra - early - maturing cotton region, NIR: Northwest inland region, LAN: Landraces, FOR: Foreign, Asp: Aspartic Acid, Thr: Threonine, Ser: Serine, Glu: Glutamic Acid, Gly: Glycine, Ala: Alanine, Val: Valine, Met: Methionine, Ile: Isoleucine, Leu: Leucine, Tyr: Tyrosine, Phe: Phenylalanine, Lys: Lysine, His: Histidine, Arg: A…
